# Supplementary material for: Interactions between miRNAs and Double-Strand Breaks DNA Repair Genes, Pursuing a Fine-Tuning of Repair
Source: Int J Mol Sci. 2022 Mar 17;23(6):3231. doi: 10.3390/ijms23063231 (PMC8954595; doi:10.3390/ijms23063231)
Supplement: Supplementary file 1 [file ijms-23-03231-s001.zip › Supplemental Table S1.xlsx]

## Sheet: Sheet1
	geneId	geneName	mirna	species	cell_line	tissue	category	method	positive_negative	direct_indirect	up_down	condition
12411	ENSG00000012048	BRCA1	hsa-miR-10a-3p	Homo sapiens	293S	Kidney	Embryonic/Fetal	HITS-CLIP	POSITIVE	DIRECT	DOWN	no treatment (control)
12412	ENSG00000012048	BRCA1	hsa-miR-10a-5p	Homo sapiens	293S	Kidney	Embryonic/Fetal	HITS-CLIP	POSITIVE	DIRECT	DOWN	treatment:hippuristanol
12413	ENSG00000012048	BRCA1	hsa-miR-10b-5p	Homo sapiens	293S	Kidney	Embryonic/Fetal	HITS-CLIP	POSITIVE	DIRECT	DOWN	treatment:hippuristanol
12414	ENSG00000012048	BRCA1	hsa-miR-15a-3p	Homo sapiens	293S	Kidney	Embryonic/Fetal	HITS-CLIP	POSITIVE	DIRECT	DOWN	treatment:emetine
12415	ENSG00000012048	BRCA1	hsa-miR-181a-5p	Homo sapiens	MCF7	Mammary Gland	Cancer/Malignant	PAR-CLIP	POSITIVE	DIRECT	DOWN
12416	ENSG00000012048	BRCA1	hsa-miR-181a-5p	Homo sapiens	BC1	Pleura	Cancer/Malignant	PAR-CLIP	POSITIVE	DIRECT	DOWN
12417	ENSG00000012048	BRCA1	hsa-miR-181a-5p	Homo sapiens	BC3	Pleura	Cancer/Malignant	PAR-CLIP	POSITIVE	DIRECT	DOWN
12418	ENSG00000012048	BRCA1	hsa-miR-181a-5p	Homo sapiens	BCBL1	Bone Marrow	Cancer/Malignant	HITS-CLIP	POSITIVE	DIRECT	DOWN
12419	ENSG00000012048	BRCA1	hsa-miR-181a-5p	Homo sapiens	293S	Kidney	Embryonic/Fetal	HITS-CLIP	POSITIVE	DIRECT	DOWN	no treatment (control)
12420	ENSG00000012048	BRCA1	hsa-miR-181a-5p	Homo sapiens	293S	Kidney	Embryonic/Fetal	HITS-CLIP	POSITIVE	DIRECT	DOWN	treatment: arsenite
12421	ENSG00000012048	BRCA1	hsa-miR-181a-5p	Homo sapiens	293S	Kidney	Embryonic/Fetal	HITS-CLIP	POSITIVE	DIRECT	DOWN	treatment: emetine
12422	ENSG00000012048	BRCA1	hsa-miR-181a-5p	Homo sapiens	293S	Kidney	Embryonic/Fetal	HITS-CLIP	POSITIVE	DIRECT	DOWN	treatment:hippuristanol
12423	ENSG00000012048	BRCA1	hsa-miR-181a-5p	Homo sapiens	HEK293	Kidney	Embryonic/Fetal	PAR-CLIP	POSITIVE	DIRECT	DOWN	mild MNase digestion
12424	ENSG00000012048	BRCA1	hsa-miR-181a-5p	Homo sapiens	LCL35		Normal/Primary	PAR-CLIP	POSITIVE	DIRECT	DOWN
12425	ENSG00000012048	BRCA1	hsa-miR-181a-5p	Homo sapiens	LCLBACD1		Normal/Primary	PAR-CLIP	POSITIVE	DIRECT	DOWN
12426	ENSG00000012048	BRCA1	hsa-miR-181a-5p	Homo sapiens	LCLBAC		Normal/Primary	PAR-CLIP	POSITIVE	DIRECT	DOWN
12427	ENSG00000012048	BRCA1	hsa-miR-181b-5p	Homo sapiens	BC1	Pleura	Cancer/Malignant	PAR-CLIP	POSITIVE	DIRECT	DOWN
12428	ENSG00000012048	BRCA1	hsa-miR-181b-5p	Homo sapiens	BC3	Pleura	Cancer/Malignant	PAR-CLIP	POSITIVE	DIRECT	DOWN
12429	ENSG00000012048	BRCA1	hsa-miR-181b-5p	Homo sapiens	BCBL1	Bone Marrow	Cancer/Malignant	HITS-CLIP	POSITIVE	DIRECT	DOWN
12430	ENSG00000012048	BRCA1	hsa-miR-181b-5p	Homo sapiens	293S	Kidney	Embryonic/Fetal	HITS-CLIP	POSITIVE	DIRECT	DOWN	no treatment (control)
12431	ENSG00000012048	BRCA1	hsa-miR-181b-5p	Homo sapiens	293S	Kidney	Embryonic/Fetal	HITS-CLIP	POSITIVE	DIRECT	DOWN	treatment: arsenite
12432	ENSG00000012048	BRCA1	hsa-miR-181b-5p	Homo sapiens	293S	Kidney	Embryonic/Fetal	HITS-CLIP	POSITIVE	DIRECT	DOWN	treatment: emetine
12433	ENSG00000012048	BRCA1	hsa-miR-181b-5p	Homo sapiens	293S	Kidney	Embryonic/Fetal	HITS-CLIP	POSITIVE	DIRECT	DOWN	treatment:hippuristanol
12434	ENSG00000012048	BRCA1	hsa-miR-181b-5p	Homo sapiens	BT474	Mammary Gland	Cancer/Malignant	HITS-CLIP	POSITIVE	DIRECT	DOWN
12435	ENSG00000012048	BRCA1	hsa-miR-181b-5p	Homo sapiens	LCL35		Normal/Primary	PAR-CLIP	POSITIVE	DIRECT	DOWN
12436	ENSG00000012048	BRCA1	hsa-miR-181b-5p	Homo sapiens	LCLBACD1		Normal/Primary	PAR-CLIP	POSITIVE	DIRECT	DOWN
12437	ENSG00000012048	BRCA1	hsa-miR-181b-5p	Homo sapiens	LCLBAC		Normal/Primary	PAR-CLIP	POSITIVE	DIRECT	DOWN
12438	ENSG00000012048	BRCA1	hsa-miR-181c-5p	Homo sapiens	BC1	Pleura	Cancer/Malignant	PAR-CLIP	POSITIVE	DIRECT	DOWN
12439	ENSG00000012048	BRCA1	hsa-miR-181c-5p	Homo sapiens	BC3	Pleura	Cancer/Malignant	PAR-CLIP	POSITIVE	DIRECT	DOWN
12440	ENSG00000012048	BRCA1	hsa-miR-181c-5p	Homo sapiens	BCBL1	Bone Marrow	Cancer/Malignant	HITS-CLIP	POSITIVE	DIRECT	DOWN
12441	ENSG00000012048	BRCA1	hsa-miR-181c-5p	Homo sapiens	293S	Kidney	Embryonic/Fetal	HITS-CLIP	POSITIVE	DIRECT	DOWN	no treatment (control)
12442	ENSG00000012048	BRCA1	hsa-miR-181c-5p	Homo sapiens	293S	Kidney	Embryonic/Fetal	HITS-CLIP	POSITIVE	DIRECT	DOWN	treatment: arsenite
12443	ENSG00000012048	BRCA1	hsa-miR-181c-5p	Homo sapiens	293S	Kidney	Embryonic/Fetal	HITS-CLIP	POSITIVE	DIRECT	DOWN	treatment: emetine
12444	ENSG00000012048	BRCA1	hsa-miR-181c-5p	Homo sapiens	293S	Kidney	Embryonic/Fetal	HITS-CLIP	POSITIVE	DIRECT	DOWN	treatment:hippuristanol
12445	ENSG00000012048	BRCA1	hsa-miR-181c-5p	Homo sapiens	HEK293	Kidney	Embryonic/Fetal	PAR-CLIP	POSITIVE	DIRECT	DOWN	mild MNase digestion
12446	ENSG00000012048	BRCA1	hsa-miR-181c-5p	Homo sapiens	LCL35		Normal/Primary	PAR-CLIP	POSITIVE	DIRECT	DOWN
12447	ENSG00000012048	BRCA1	hsa-miR-181c-5p	Homo sapiens	LCLBACD1		Normal/Primary	PAR-CLIP	POSITIVE	DIRECT	DOWN
12448	ENSG00000012048	BRCA1	hsa-miR-181c-5p	Homo sapiens	LCLBAC		Normal/Primary	PAR-CLIP	POSITIVE	DIRECT	DOWN
12449	ENSG00000012048	BRCA1	hsa-miR-181d-5p	Homo sapiens	BC1	Pleura	Cancer/Malignant	PAR-CLIP	POSITIVE	DIRECT	DOWN
12450	ENSG00000012048	BRCA1	hsa-miR-181d-5p	Homo sapiens	BC3	Pleura	Cancer/Malignant	PAR-CLIP	POSITIVE	DIRECT	DOWN
12451	ENSG00000012048	BRCA1	hsa-miR-181d-5p	Homo sapiens	BCBL1	Bone Marrow	Cancer/Malignant	HITS-CLIP	POSITIVE	DIRECT	DOWN
12452	ENSG00000012048	BRCA1	hsa-miR-181d-5p	Homo sapiens	293S	Kidney	Embryonic/Fetal	HITS-CLIP	POSITIVE	DIRECT	DOWN	no treatment (control)
12453	ENSG00000012048	BRCA1	hsa-miR-181d-5p	Homo sapiens	293S	Kidney	Embryonic/Fetal	HITS-CLIP	POSITIVE	DIRECT	DOWN	treatment: arsenite
12454	ENSG00000012048	BRCA1	hsa-miR-181d-5p	Homo sapiens	293S	Kidney	Embryonic/Fetal	HITS-CLIP	POSITIVE	DIRECT	DOWN	treatment: emetine
12455	ENSG00000012048	BRCA1	hsa-miR-181d-5p	Homo sapiens	293S	Kidney	Embryonic/Fetal	HITS-CLIP	POSITIVE	DIRECT	DOWN	treatment:hippuristanol
12456	ENSG00000012048	BRCA1	hsa-miR-181d-5p	Homo sapiens	LCL35		Normal/Primary	PAR-CLIP	POSITIVE	DIRECT	DOWN
12457	ENSG00000012048	BRCA1	hsa-miR-181d-5p	Homo sapiens	LCLBACD1		Normal/Primary	PAR-CLIP	POSITIVE	DIRECT	DOWN
12458	ENSG00000012048	BRCA1	hsa-miR-181d-5p	Homo sapiens	LCLBAC		Normal/Primary	PAR-CLIP	POSITIVE	DIRECT	DOWN
12459	ENSG00000012048	BRCA1	hsa-miR-182-5p	Homo sapiens	HEK293T	Kidney	Embryonic/Fetal	Biotin-Microarrays	POSITIVE	INDIRECT	DOWN
12461	ENSG00000012048	BRCA1	hsa-miR-182-5p	Homo sapiens	HEY	Ovary	Cancer/Malignant	Western Blot	POSITIVE	INDIRECT	DOWN
12462	ENSG00000012048	BRCA1	hsa-miR-182-5p	Homo sapiens	T29	Ovary	Normal/Primary	Western Blot	POSITIVE	INDIRECT	DOWN
12463	ENSG00000012048	BRCA1	hsa-miR-192-5p	Homo sapiens			Cancer/Malignant	Microarrays	POSITIVE	INDIRECT	DOWN
12464	ENSG00000012048	BRCA1	hsa-miR-193b-3p	Homo sapiens			Cancer/Malignant	Microarrays	POSITIVE	INDIRECT	DOWN
12466	ENSG00000012048	BRCA1	hsa-miR-1-3p	Homo sapiens	LNCAP	Prostate	Cancer/Malignant	Western Blot	POSITIVE	INDIRECT	DOWN
12467	ENSG00000012048	BRCA1	hsa-miR-200b-3p	Homo sapiens	BT474	Mammary Gland	Cancer/Malignant	HITS-CLIP	POSITIVE	DIRECT	DOWN
12468	ENSG00000012048	BRCA1	hsa-miR-200c-3p	Homo sapiens	BT474	Mammary Gland	Cancer/Malignant	HITS-CLIP	POSITIVE	DIRECT	DOWN
12469	ENSG00000012048	BRCA1	hsa-miR-206	Homo sapiens	LNCAP	Prostate	Cancer/Malignant	Western Blot	POSITIVE	INDIRECT	DOWN
12470	ENSG00000012048	BRCA1	hsa-miR-20a-3p	Homo sapiens	293S	Kidney	Embryonic/Fetal	HITS-CLIP	POSITIVE	DIRECT	DOWN	no treatment (control)
12471	ENSG00000012048	BRCA1	hsa-miR-20b-5p	Homo sapiens	Breast Cancer Cell Lines	Mammary Gland	Cancer/Malignant	Luciferase Reporter Assay	POSITIVE	DIRECT	DOWN
12472	ENSG00000012048	BRCA1	hsa-miR-20b-5p	Homo sapiens	HCC1806	Mammary Gland	Cancer/Malignant	Western Blot	POSITIVE	INDIRECT	DOWN
12473	ENSG00000012048	BRCA1	hsa-miR-21-5p	Homo sapiens			Cancer/Malignant	Microarrays	POSITIVE	INDIRECT	DOWN
12474	ENSG00000012048	BRCA1	hsa-miR-218-5p	Homo sapiens	HELA	Cervix	Cancer/Malignant	HITS-CLIP	POSITIVE	DIRECT	DOWN	Hela cells were treated with control shRNA.
12475	ENSG00000012048	BRCA1	hsa-miR-24-3p	Homo sapiens	HEPG2	Liver	Cancer/Malignant	Luciferase Reporter Assay	POSITIVE	DIRECT	DOWN
12476	ENSG00000012048	BRCA1	hsa-miR-24-3p	Homo sapiens			Cancer/Malignant	Western Blot	POSITIVE	INDIRECT	DOWN
12477	ENSG00000012048	BRCA1	hsa-miR-24-3p	Homo sapiens	MCF7	Mammary Gland	Cancer/Malignant	HITS-CLIP	POSITIVE	DIRECT	DOWN
12478	ENSG00000012048	BRCA1	hsa-miR-26a-1-3p	Homo sapiens	HELA	Cervix	Cancer/Malignant	HITS-CLIP	POSITIVE	DIRECT	DOWN	Hela cells were treated with control shRNA.
12479	ENSG00000012048	BRCA1	hsa-miR-26a-2-3p	Homo sapiens	HELA	Cervix	Cancer/Malignant	HITS-CLIP	POSITIVE	DIRECT	DOWN	Hela cells were treated with control shRNA.
12480	ENSG00000012048	BRCA1	hsa-miR-26a-5p	Homo sapiens	MCF7	Mammary Gland	Cancer/Malignant	HITS-CLIP	POSITIVE	DIRECT	DOWN
12481	ENSG00000012048	BRCA1	hsa-miR-3157-5p	Homo sapiens	293S	Kidney	Embryonic/Fetal	HITS-CLIP	POSITIVE	DIRECT	DOWN	treatment: arsenite
12482	ENSG00000012048	BRCA1	hsa-miR-3157-5p	Homo sapiens	293S	Kidney	Embryonic/Fetal	HITS-CLIP	POSITIVE	DIRECT	DOWN	treatment:hippuristanol
12483	ENSG00000012048	BRCA1	hsa-miR-335-5p	Homo sapiens			Cancer/Malignant	Western Blot	POSITIVE	INDIRECT	UP
12484	ENSG00000012048	BRCA1	hsa-miR-342-3p	Homo sapiens	293S	Kidney	Embryonic/Fetal	HITS-CLIP	POSITIVE	DIRECT	DOWN	no treatment (control)
12485	ENSG00000012048	BRCA1	hsa-miR-34a-5p	Homo sapiens	HCT116	Intestine	Cancer/Malignant	Microarrays	POSITIVE	INDIRECT	DOWN
12486	ENSG00000012048	BRCA1	hsa-miR-4793-3p	Homo sapiens	293S	Kidney	Embryonic/Fetal	HITS-CLIP	POSITIVE	DIRECT	DOWN	treatment:hippuristanol
12487	ENSG00000012048	BRCA1	hsa-miR-490-3p	Homo sapiens	293S	Kidney	Embryonic/Fetal	HITS-CLIP	POSITIVE	DIRECT	DOWN	treatment:hippuristanol
12488	ENSG00000012048	BRCA1	hsa-miR-579-3p	Homo sapiens	293S	Kidney	Embryonic/Fetal	HITS-CLIP	POSITIVE	DIRECT	DOWN	no treatment (control)
12490	ENSG00000012048	BRCA1	hsa-miR-1-3p	Homo sapiens	HELA	Cervix	Cancer/Malignant	RNA-Seq	POSITIVE	INDIRECT	DOWN	24hrs post-transfection, Overexpression
12491	ENSG00000012048	BRCA1	hsa-miR-1-3p	Homo sapiens	U2OS	Bone	Cancer/Malignant	RNA-Seq	POSITIVE	INDIRECT	DOWN	24hrs post-transfection, poly(A)-selected total RNA, Overexpression
12492	ENSG00000012048	BRCA1	hsa-miR-1-3p	Homo sapiens	LNCAP	Prostate	Cancer/Malignant	Microarrays	POSITIVE	INDIRECT	DOWN	24hrs post-transfection, Overexpression
12493	ENSG00000012048	BRCA1	hsa-miR-103a-3p	Homo sapiens	H4	Brain	Cancer/Malignant	Microarrays	POSITIVE	INDIRECT	DOWN	48hrs post-transfection, Overexpression
12494	ENSG00000012048	BRCA1	hsa-miR-107	Homo sapiens	H4	Brain	Cancer/Malignant	Microarrays	POSITIVE	INDIRECT	DOWN	48hrs post-transfection, Overexpression
12495	ENSG00000012048	BRCA1	hsa-miR-124-3p	Homo sapiens	HEPG2	Liver	Cancer/Malignant	Microarrays	POSITIVE	INDIRECT	DOWN	120hrs post-transfection, Overexpression
12496	ENSG00000012048	BRCA1	hsa-miR-124-3p	Homo sapiens	HEPG2	Liver	Cancer/Malignant	Microarrays	POSITIVE	INDIRECT	DOWN	72hrs post-transfection, Overexpression
12497	ENSG00000012048	BRCA1	hsa-miR-129-2-3p	Homo sapiens	HTERT_RPE1	Eye	Normal/Primary	Microarrays	POSITIVE	INDIRECT	DOWN	72hrs post-transfection, Overexpression
12498	ENSG00000012048	BRCA1	hsa-miR-147a	Homo sapiens	HCT116	Intestine	Cancer/Malignant	Microarrays	POSITIVE	INDIRECT	DOWN	3d post-transfection, Overexpression
12499	ENSG00000012048	BRCA1	hsa-miR-16-5p	Homo sapiens	H4	Brain	Cancer/Malignant	Microarrays	POSITIVE	INDIRECT	DOWN	48hrs post-transfection, Overexpression
12500	ENSG00000012048	BRCA1	hsa-miR-195-5p	Homo sapiens	H4	Brain	Cancer/Malignant	Microarrays	POSITIVE	INDIRECT	DOWN	48hrs post-transfection, Overexpression
12502	ENSG00000012048	BRCA1	hsa-miR-203a-3p	Homo sapiens	LNCAP	Prostate	Cancer/Malignant	Microarrays	POSITIVE	INDIRECT	DOWN	24hrs post-transfection, Overexpression
12503	ENSG00000012048	BRCA1	hsa-miR-205-5p	Homo sapiens	LNCAP	Prostate	Cancer/Malignant	Microarrays	POSITIVE	INDIRECT	DOWN	24hrs post-transfection, Overexpression
12504	ENSG00000012048	BRCA1	hsa-miR-214-3p	Homo sapiens	H929	Bone Marrow	Cancer/Malignant	Microarrays	POSITIVE	INDIRECT	DOWN	Overexpression
12505	ENSG00000012048	BRCA1	hsa-miR-26a-5p	Homo sapiens	CRL1432	Bone Marrow	Cancer/Malignant	Microarrays	POSITIVE	INDIRECT	DOWN	72hrs post-transfection, Overexpression
12506	ENSG00000012048	BRCA1	hsa-miR-26a-5p	Homo sapiens	CRL1596	Bone Marrow	Cancer/Malignant	Microarrays	POSITIVE	INDIRECT	DOWN	72hrs post-transfection, Overexpression
12508	ENSG00000012048	BRCA1	hsa-miR-449a	Homo sapiens	HAEC	Aortic Endothelium	Normal/Primary	Microarrays	POSITIVE	INDIRECT	DOWN	48hrs post-transfection, Overexpression
22834	ENSG00000042088	TDP1	hsa-let-7d-5p	Homo sapiens	BT474	Mammary Gland	Cancer/Malignant	HITS-CLIP	POSITIVE	DIRECT	DOWN
22835	ENSG00000042088	TDP1	hsa-let-7e-5p	Homo sapiens	BC3	Pleura	Cancer/Malignant	PAR-CLIP	POSITIVE	DIRECT	DOWN
22836	ENSG00000042088	TDP1	hsa-let-7e-5p	Homo sapiens	HEK293	Kidney	Embryonic/Fetal	PAR-CLIP	POSITIVE	DIRECT	DOWN	mild MNase digestion
22837	ENSG00000042088	TDP1	hsa-let-7e-5p	Homo sapiens	TZMBL	Cervix	Cancer/Malignant	PAR-CLIP	POSITIVE	DIRECT	DOWN	shRNAs against HIV-1
22838	ENSG00000042088	TDP1	hsa-let-7f-5p	Homo sapiens	TZMBL	Cervix	Cancer/Malignant	PAR-CLIP	POSITIVE	DIRECT	DOWN	shRNAs against HIV-1
22839	ENSG00000042088	TDP1	hsa-let-7g-5p	Homo sapiens	TZMBL	Cervix	Cancer/Malignant	PAR-CLIP	POSITIVE	DIRECT	DOWN	shRNAs against HIV-1
22840	ENSG00000042088	TDP1	hsa-let-7i-5p	Homo sapiens	TZMBL	Cervix	Cancer/Malignant	PAR-CLIP	POSITIVE	DIRECT	DOWN	shRNAs against HIV-1
22841	ENSG00000042088	TDP1	hsa-miR-192-5p	Homo sapiens			Cancer/Malignant	Microarrays	POSITIVE	INDIRECT	DOWN
22842	ENSG00000042088	TDP1	hsa-miR-1-3p	Homo sapiens			Cancer/Malignant	Microarrays	POSITIVE	INDIRECT	DOWN
22843	ENSG00000042088	TDP1	hsa-miR-21-3p	Homo sapiens	BT474	Mammary Gland	Cancer/Malignant	HITS-CLIP	POSITIVE	DIRECT	DOWN
22844	ENSG00000042088	TDP1	hsa-miR-22-3p	Homo sapiens	HS5	Bone Marrow	Normal/Primary	HITS-CLIP	POSITIVE	DIRECT	DOWN
22845	ENSG00000042088	TDP1	hsa-miR-22-3p	Homo sapiens	HELA	Cervix	Cancer/Malignant	HITS-CLIP	POSITIVE	DIRECT	DOWN	Hela cells were treated with control shRNA.
22846	ENSG00000042088	TDP1	hsa-miR-320a	Homo sapiens	FLPIN_TREX_293	Kidney	Normal/Primary	CLASH	POSITIVE	DIRECT	DOWN
22847	ENSG00000042088	TDP1	hsa-miR-320a	Homo sapiens	TZMBL	Cervix	Cancer/Malignant	PAR-CLIP	POSITIVE	DIRECT	DOWN	shRNAs against HIV-1
22848	ENSG00000042088	TDP1	hsa-miR-320b	Homo sapiens	BT474	Mammary Gland	Cancer/Malignant	HITS-CLIP	POSITIVE	DIRECT	DOWN
22849	ENSG00000042088	TDP1	hsa-miR-320c	Homo sapiens	BT474	Mammary Gland	Cancer/Malignant	HITS-CLIP	POSITIVE	DIRECT	DOWN
22850	ENSG00000042088	TDP1	hsa-miR-320d	Homo sapiens	BT474	Mammary Gland	Cancer/Malignant	HITS-CLIP	POSITIVE	DIRECT	DOWN
22851	ENSG00000042088	TDP1	hsa-miR-675-5p	Homo sapiens	Melanocytes	Skin	Normal/Primary	Microarrays	POSITIVE	INDIRECT	DOWN
22852	ENSG00000042088	TDP1	hsa-miR-744-3p	Homo sapiens	BT474	Mammary Gland	Cancer/Malignant	HITS-CLIP	POSITIVE	DIRECT	DOWN
22853	ENSG00000042088	TDP1	hsa-miR-766-3p	Homo sapiens	BT474	Mammary Gland	Cancer/Malignant	HITS-CLIP	POSITIVE	DIRECT	DOWN
22854	ENSG00000042088	TDP1	hsa-miR-92a-1-5p	Homo sapiens	BC3	Pleura	Cancer/Malignant	PAR-CLIP	POSITIVE	DIRECT	DOWN
22855	ENSG00000042088	TDP1	hsa-miR-98-5p	Homo sapiens	TZMBL	Cervix	Cancer/Malignant	PAR-CLIP	POSITIVE	DIRECT	DOWN	shRNAs against HIV-1
22856	ENSG00000042088	TDP1	hsa-miR-494-3p	Homo sapiens	HELA	Cervix	Cancer/Malignant	RIP-Seq	POSITIVE	INDIRECT	DOWN	24hrs post-transfection, Overexpression
22858	ENSG00000042088	TDP1	hsa-miR-1-3p	Homo sapiens	LNCAP	Prostate	Cancer/Malignant	Microarrays	POSITIVE	INDIRECT	DOWN	24hrs post-transfection, Overexpression
22859	ENSG00000042088	TDP1	hsa-miR-1-3p	Homo sapiens	HELA	Cervix	Cancer/Malignant	Microarrays	POSITIVE	INDIRECT	DOWN	8hrs post-transfection, Overexpression
22860	ENSG00000042088	TDP1	hsa-miR-126-3p	Homo sapiens	HUVEC	Umbilical Vein	Normal/Primary	Microarrays	POSITIVE	INDIRECT	DOWN	72hrs post-transfection, Silencing
22861	ENSG00000042088	TDP1	hsa-miR-191-5p	Homo sapiens	HEPG2	Liver	Cancer/Malignant	Microarrays	POSITIVE	INDIRECT	DOWN	Silencing
22862	ENSG00000042088	TDP1	hsa-miR-205-5p	Homo sapiens	LNCAP	Prostate	Cancer/Malignant	Microarrays	POSITIVE	INDIRECT	DOWN	24hrs post-transfection, Overexpression
22863	ENSG00000042088	TDP1	hsa-miR-1-3p	Homo sapiens	HELA	Cervix	Cancer/Malignant	Microarrays	POSITIVE	INDIRECT	DOWN	24hrs post-transfection, Overexpression
41497	ENSG00000067369	TP53BP1	hsa-let-7a-5p	Homo sapiens	HMSC	Bone Marrow	Stem/Progenitor	HITS-CLIP	POSITIVE	DIRECT	DOWN
41498	ENSG00000067369	TP53BP1	hsa-let-7a-5p	Homo sapiens	HUVEC	Umbilical Vein	Normal/Primary	HITS-CLIP	POSITIVE	DIRECT	DOWN
41499	ENSG00000067369	TP53BP1	hsa-let-7d-5p	Homo sapiens	HUVEC	Umbilical Vein	Normal/Primary	HITS-CLIP	POSITIVE	DIRECT	DOWN
41500	ENSG00000067369	TP53BP1	hsa-let-7e-5p	Homo sapiens	HMSC	Bone Marrow	Stem/Progenitor	HITS-CLIP	POSITIVE	DIRECT	DOWN
41501	ENSG00000067369	TP53BP1	hsa-let-7f-5p	Homo sapiens	HMSC	Bone Marrow	Stem/Progenitor	HITS-CLIP	POSITIVE	DIRECT	DOWN
41502	ENSG00000067369	TP53BP1	hsa-let-7g-5p	Homo sapiens	HMSC	Bone Marrow	Stem/Progenitor	HITS-CLIP	POSITIVE	DIRECT	DOWN
41503	ENSG00000067369	TP53BP1	hsa-let-7i-3p	Homo sapiens	HELA	Cervix	Cancer/Malignant	HITS-CLIP	POSITIVE	DIRECT	DOWN	Hela cells were treated with control shRNA.
41504	ENSG00000067369	TP53BP1	hsa-let-7i-5p	Homo sapiens	HMSC	Bone Marrow	Stem/Progenitor	HITS-CLIP	POSITIVE	DIRECT	DOWN
41505	ENSG00000067369	TP53BP1	hsa-miR-130a-5p	Homo sapiens	HS5	Bone Marrow	Normal/Primary	HITS-CLIP	POSITIVE	DIRECT	DOWN
41506	ENSG00000067369	TP53BP1	hsa-miR-137	Homo sapiens	BETA Cells	Pancreas	Normal/Primary	HITS-CLIP	POSITIVE	DIRECT	DOWN
41507	ENSG00000067369	TP53BP1	hsa-miR-144-5p	Homo sapiens	BETA Cells	Pancreas	Normal/Primary	HITS-CLIP	POSITIVE	DIRECT	DOWN
41508	ENSG00000067369	TP53BP1	hsa-miR-145-5p	Homo sapiens	HMSC	Bone Marrow	Stem/Progenitor	HITS-CLIP	POSITIVE	DIRECT	DOWN
41509	ENSG00000067369	TP53BP1	hsa-miR-154-5p	Homo sapiens	BETA Cells	Pancreas	Normal/Primary	HITS-CLIP	POSITIVE	DIRECT	DOWN
41510	ENSG00000067369	TP53BP1	hsa-miR-182-5p	Homo sapiens	MDAMB231	Mammary Gland	Cancer/Malignant	Luciferase Reporter Assay	POSITIVE	DIRECT	DOWN
41511	ENSG00000067369	TP53BP1	hsa-miR-182-5p	Homo sapiens	HEK293T	Kidney	Embryonic/Fetal	Biotin-Microarrays	POSITIVE	INDIRECT	DOWN
41512	ENSG00000067369	TP53BP1	hsa-miR-185-3p	Homo sapiens	HS5	Bone Marrow	Normal/Primary	HITS-CLIP	POSITIVE	DIRECT	DOWN
41513	ENSG00000067369	TP53BP1	hsa-miR-185-3p	Homo sapiens	BETA Cells	Pancreas	Normal/Primary	HITS-CLIP	POSITIVE	DIRECT	DOWN
41514	ENSG00000067369	TP53BP1	hsa-miR-1-3p	Homo sapiens	22RV1	Prostate	Cancer/Malignant	Western Blot	POSITIVE	INDIRECT	DOWN
41515	ENSG00000067369	TP53BP1	hsa-miR-1-3p	Homo sapiens	LNCAP	Prostate	Cancer/Malignant	Western Blot	POSITIVE	INDIRECT	DOWN
41516	ENSG00000067369	TP53BP1	hsa-miR-203a-3p	Homo sapiens	MCF7	Mammary Gland	Cancer/Malignant	HITS-CLIP	POSITIVE	DIRECT	DOWN
41517	ENSG00000067369	TP53BP1	hsa-miR-205-5p	Homo sapiens	CASKI	Cervix	Cancer/Malignant	AGO-IP	POSITIVE	INDIRECT	DOWN	miR-205 mimic transfection
41518	ENSG00000067369	TP53BP1	hsa-miR-21-5p	Homo sapiens	U266	Peripheral Blood	Cancer/Malignant	SILAC	POSITIVE	INDIRECT	DOWN
41519	ENSG00000067369	TP53BP1	hsa-miR-23a-3p	Homo sapiens	HELA	Cervix	Cancer/Malignant	HITS-CLIP	POSITIVE	DIRECT	DOWN	Hela cells were treated with control shRNA.
41520	ENSG00000067369	TP53BP1	hsa-miR-23b-3p	Homo sapiens	HELA	Cervix	Cancer/Malignant	HITS-CLIP	POSITIVE	DIRECT	DOWN	Hela cells were treated with control shRNA.
41521	ENSG00000067369	TP53BP1	hsa-miR-29a-3p	Homo sapiens	BC1	Pleura	Cancer/Malignant	PAR-CLIP	POSITIVE	DIRECT	DOWN
41522	ENSG00000067369	TP53BP1	hsa-miR-29a-3p	Homo sapiens	293S	Kidney	Embryonic/Fetal	HITS-CLIP	POSITIVE	DIRECT	DOWN	treatment:emetine
41523	ENSG00000067369	TP53BP1	hsa-miR-29a-5p	Homo sapiens	HUVEC	Umbilical Vein	Normal/Primary	HITS-CLIP	POSITIVE	DIRECT	DOWN
41524	ENSG00000067369	TP53BP1	hsa-miR-29b-3p	Homo sapiens	BC1	Pleura	Cancer/Malignant	PAR-CLIP	POSITIVE	DIRECT	DOWN
41525	ENSG00000067369	TP53BP1	hsa-miR-29b-3p	Homo sapiens	293S	Kidney	Embryonic/Fetal	HITS-CLIP	POSITIVE	DIRECT	DOWN	treatment:emetine
41526	ENSG00000067369	TP53BP1	hsa-miR-29c-3p	Homo sapiens	BC1	Pleura	Cancer/Malignant	PAR-CLIP	POSITIVE	DIRECT	DOWN
41527	ENSG00000067369	TP53BP1	hsa-miR-29c-3p	Homo sapiens	293S	Kidney	Embryonic/Fetal	HITS-CLIP	POSITIVE	DIRECT	DOWN	treatment:emetine
41528	ENSG00000067369	TP53BP1	hsa-miR-31-3p	Homo sapiens	HS5	Bone Marrow	Normal/Primary	HITS-CLIP	POSITIVE	DIRECT	DOWN
41529	ENSG00000067369	TP53BP1	hsa-miR-3187-3p	Homo sapiens	BC1	Pleura	Cancer/Malignant	PAR-CLIP	POSITIVE	DIRECT	DOWN
41530	ENSG00000067369	TP53BP1	hsa-miR-330-3p	Homo sapiens	293S	Kidney	Embryonic/Fetal	HITS-CLIP	POSITIVE	DIRECT	DOWN	treatment:emetine
41531	ENSG00000067369	TP53BP1	hsa-miR-361-5p	Homo sapiens	HELA	Cervix	Cancer/Malignant	HITS-CLIP	POSITIVE	DIRECT	DOWN	Hela cells were treated with control shRNA.
41532	ENSG00000067369	TP53BP1	hsa-miR-362-3p	Homo sapiens	HELA	Cervix	Cancer/Malignant	HITS-CLIP	POSITIVE	DIRECT	DOWN	Hela cells were treated with control shRNA.
41533	ENSG00000067369	TP53BP1	hsa-miR-378a-3p	Homo sapiens	HS27A	Bone Marrow	Normal/Primary	HITS-CLIP	POSITIVE	DIRECT	DOWN
41534	ENSG00000067369	TP53BP1	hsa-miR-378a-3p	Homo sapiens	HS5	Bone Marrow	Normal/Primary	HITS-CLIP	POSITIVE	DIRECT	DOWN
41535	ENSG00000067369	TP53BP1	hsa-miR-378a-3p	Homo sapiens	MCF7	Mammary Gland	Cancer/Malignant	HITS-CLIP	POSITIVE	DIRECT	DOWN
41536	ENSG00000067369	TP53BP1	hsa-miR-378a-3p	Homo sapiens	MDAMB231	Mammary Gland	Cancer/Malignant	HITS-CLIP	POSITIVE	DIRECT	DOWN
41537	ENSG00000067369	TP53BP1	hsa-miR-378a-5p	Homo sapiens	BETA Cells	Pancreas	Normal/Primary	HITS-CLIP	POSITIVE	DIRECT	DOWN
41538	ENSG00000067369	TP53BP1	hsa-miR-378c	Homo sapiens	MDAMB231	Mammary Gland	Cancer/Malignant	HITS-CLIP	POSITIVE	DIRECT	DOWN
41539	ENSG00000067369	TP53BP1	hsa-miR-422a	Homo sapiens	HS27A	Bone Marrow	Normal/Primary	HITS-CLIP	POSITIVE	DIRECT	DOWN
41540	ENSG00000067369	TP53BP1	hsa-miR-422a	Homo sapiens	HS5	Bone Marrow	Normal/Primary	HITS-CLIP	POSITIVE	DIRECT	DOWN
41541	ENSG00000067369	TP53BP1	hsa-miR-4708-3p	Homo sapiens	BETA Cells	Pancreas	Normal/Primary	HITS-CLIP	POSITIVE	DIRECT	DOWN
41542	ENSG00000067369	TP53BP1	hsa-miR-489-3p	Homo sapiens	BETA Cells	Pancreas	Normal/Primary	HITS-CLIP	POSITIVE	DIRECT	DOWN
41543	ENSG00000067369	TP53BP1	hsa-miR-499a-3p	Homo sapiens	BETA Cells	Pancreas	Normal/Primary	HITS-CLIP	POSITIVE	DIRECT	DOWN
41544	ENSG00000067369	TP53BP1	hsa-miR-617	Homo sapiens	HS5	Bone Marrow	Normal/Primary	HITS-CLIP	POSITIVE	DIRECT	DOWN
41545	ENSG00000067369	TP53BP1	hsa-miR-642a-5p	Homo sapiens	293S	Kidney	Embryonic/Fetal	HITS-CLIP	POSITIVE	DIRECT	DOWN	treatment: emetine
41546	ENSG00000067369	TP53BP1	hsa-miR-7-1-3p	Homo sapiens	HELA	Cervix	Cancer/Malignant	HITS-CLIP	POSITIVE	DIRECT	DOWN	Hela cells were treated with control shRNA.
41547	ENSG00000067369	TP53BP1	hsa-miR-873-5p	Homo sapiens	HS5	Bone Marrow	Normal/Primary	HITS-CLIP	POSITIVE	DIRECT	DOWN
41548	ENSG00000067369	TP53BP1	hsa-miR-924	Homo sapiens	HS5	Bone Marrow	Normal/Primary	HITS-CLIP	POSITIVE	DIRECT	DOWN
41549	ENSG00000067369	TP53BP1	hsa-miR-96-5p	Homo sapiens	BT474	Mammary Gland	Cancer/Malignant	HITS-CLIP	POSITIVE	DIRECT	DOWN
41550	ENSG00000067369	TP53BP1	hsa-miR-98-5p	Homo sapiens	HMSC	Bone Marrow	Stem/Progenitor	HITS-CLIP	POSITIVE	DIRECT	DOWN
41551	ENSG00000067369	TP53BP1	hsa-let-7d-5p	Homo sapiens		Brain	Cancer/Malignant	HITS-CLIP	POSITIVE	DIRECT	DOWN
41552	ENSG00000067369	TP53BP1	hsa-miR-126-3p	Homo sapiens		Brain	Cancer/Malignant	HITS-CLIP	POSITIVE	DIRECT	DOWN
41553	ENSG00000067369	TP53BP1	hsa-miR-135a-5p	Homo sapiens		Brain	Cancer/Malignant	HITS-CLIP	POSITIVE	DIRECT	DOWN
41554	ENSG00000067369	TP53BP1	hsa-miR-139-5p	Homo sapiens		Brain	Cancer/Malignant	HITS-CLIP	POSITIVE	DIRECT	DOWN
41555	ENSG00000067369	TP53BP1	hsa-miR-149-5p	Homo sapiens		Brain	Cancer/Malignant	HITS-CLIP	POSITIVE	DIRECT	DOWN
41556	ENSG00000067369	TP53BP1	hsa-miR-218-5p	Homo sapiens		Brain	Cancer/Malignant	HITS-CLIP	POSITIVE	DIRECT	DOWN
41557	ENSG00000067369	TP53BP1	hsa-miR-219a-2-3p	Homo sapiens		Brain	Cancer/Malignant	HITS-CLIP	POSITIVE	DIRECT	DOWN
60445	ENSG00000079246	XRCC5	hsa-miR-101-3p	Homo sapiens	293S	Kidney	Embryonic/Fetal	HITS-CLIP	POSITIVE	DIRECT	DOWN	no treatment (control)
60446	ENSG00000079246	XRCC5	hsa-miR-103a-2-5p	Homo sapiens	293S	Kidney	Embryonic/Fetal	HITS-CLIP	POSITIVE	DIRECT	DOWN	no treatment (control)
60447	ENSG00000079246	XRCC5	hsa-miR-122-5p	Homo sapiens	HEPG2	Liver	Cancer/Malignant	Biotin-Microarrays	POSITIVE	INDIRECT	DOWN
60448	ENSG00000079246	XRCC5	hsa-miR-1254	Homo sapiens	BC1	Pleura	Cancer/Malignant	PAR-CLIP	POSITIVE	DIRECT	DOWN
60449	ENSG00000079246	XRCC5	hsa-miR-1271-5p	Homo sapiens	EF3DAGO2		Normal/Primary	PAR-CLIP	POSITIVE	DIRECT	DOWN
60450	ENSG00000079246	XRCC5	hsa-miR-1271-5p	Homo sapiens	LCLBACD1		Normal/Primary	PAR-CLIP	POSITIVE	DIRECT	DOWN
60451	ENSG00000079246	XRCC5	hsa-miR-129-5p	Homo sapiens	293S	Kidney	Embryonic/Fetal	HITS-CLIP	POSITIVE	DIRECT	DOWN	no treatment (control)
60452	ENSG00000079246	XRCC5	hsa-miR-1303	Homo sapiens	EF3DAGO2		Normal/Primary	PAR-CLIP	POSITIVE	DIRECT	DOWN
60453	ENSG00000079246	XRCC5	hsa-miR-139-5p	Homo sapiens	MCF7	Mammary Gland	Cancer/Malignant	Biotin-Microarrays	POSITIVE	INDIRECT	DOWN
60454	ENSG00000079246	XRCC5	hsa-miR-140-3p	Homo sapiens	HS5	Bone Marrow	Normal/Primary	HITS-CLIP	POSITIVE	DIRECT	DOWN
60455	ENSG00000079246	XRCC5	hsa-miR-140-3p	Homo sapiens	BCBL1	Bone Marrow	Cancer/Malignant	HITS-CLIP	POSITIVE	DIRECT	DOWN
60456	ENSG00000079246	XRCC5	hsa-miR-144-3p	Homo sapiens	293S	Kidney	Embryonic/Fetal	HITS-CLIP	POSITIVE	DIRECT	DOWN	no treatment (control)
60457	ENSG00000079246	XRCC5	hsa-miR-146a-3p	Homo sapiens	BETA Cells	Pancreas	Normal/Primary	HITS-CLIP	POSITIVE	DIRECT	DOWN
60458	ENSG00000079246	XRCC5	hsa-miR-151a-5p	Homo sapiens	LCLBAC		Normal/Primary	PAR-CLIP	POSITIVE	DIRECT	DOWN
60459	ENSG00000079246	XRCC5	hsa-miR-151b	Homo sapiens	LCLBAC		Normal/Primary	PAR-CLIP	POSITIVE	DIRECT	DOWN
60460	ENSG00000079246	XRCC5	hsa-miR-15a-5p	Homo sapiens	HEK293	Kidney	Embryonic/Fetal	PAR-CLIP	POSITIVE	DIRECT	DOWN	mild MNase digestion
60461	ENSG00000079246	XRCC5	hsa-miR-15b-5p	Homo sapiens	HEK293	Kidney	Embryonic/Fetal	PAR-CLIP	POSITIVE	DIRECT	DOWN	mild MNase digestion
60462	ENSG00000079246	XRCC5	hsa-miR-16-5p	Homo sapiens	HEK293	Kidney	Embryonic/Fetal	PAR-CLIP	POSITIVE	DIRECT	DOWN	mild MNase digestion
60463	ENSG00000079246	XRCC5	hsa-miR-186-5p	Homo sapiens	293S	Kidney	Embryonic/Fetal	HITS-CLIP	POSITIVE	DIRECT	DOWN	no treatment (control)
60464	ENSG00000079246	XRCC5	hsa-miR-186-5p	Homo sapiens	TZMBL	Cervix	Cancer/Malignant	PAR-CLIP	POSITIVE	DIRECT	DOWN	shRNAs against HIV-1
60465	ENSG00000079246	XRCC5	hsa-miR-197-3p	Homo sapiens	BT474	Mammary Gland	Cancer/Malignant	HITS-CLIP	POSITIVE	DIRECT	DOWN
60466	ENSG00000079246	XRCC5	hsa-miR-21-5p	Homo sapiens	U266	Peripheral Blood	Cancer/Malignant	SILAC	POSITIVE	INDIRECT	DOWN
60467	ENSG00000079246	XRCC5	hsa-miR-22-5p	Homo sapiens	HUVEC	Umbilical Vein	Normal/Primary	HITS-CLIP	POSITIVE	DIRECT	DOWN
60468	ENSG00000079246	XRCC5	hsa-miR-23a-3p	Homo sapiens	HMSC	Bone Marrow	Stem/Progenitor	HITS-CLIP	POSITIVE	DIRECT	DOWN
60469	ENSG00000079246	XRCC5	hsa-miR-23a-3p	Homo sapiens	BT474	Mammary Gland	Cancer/Malignant	HITS-CLIP	POSITIVE	DIRECT	DOWN
60470	ENSG00000079246	XRCC5	hsa-miR-23b-3p	Homo sapiens	HMSC	Bone Marrow	Stem/Progenitor	HITS-CLIP	POSITIVE	DIRECT	DOWN
60471	ENSG00000079246	XRCC5	hsa-miR-23b-3p	Homo sapiens	BT474	Mammary Gland	Cancer/Malignant	HITS-CLIP	POSITIVE	DIRECT	DOWN
60472	ENSG00000079246	XRCC5	hsa-miR-23c	Homo sapiens	HMSC	Bone Marrow	Stem/Progenitor	HITS-CLIP	POSITIVE	DIRECT	DOWN
60473	ENSG00000079246	XRCC5	hsa-miR-25-3p	Homo sapiens	HMSC	Bone Marrow	Stem/Progenitor	HITS-CLIP	POSITIVE	DIRECT	DOWN
60474	ENSG00000079246	XRCC5	hsa-miR-26a-5p	Homo sapiens	MCF7	Mammary Gland	Cancer/Malignant	HITS-CLIP	POSITIVE	DIRECT	DOWN
60475	ENSG00000079246	XRCC5	hsa-miR-28-3p	Homo sapiens	293S	Kidney	Embryonic/Fetal	HITS-CLIP	POSITIVE	DIRECT	DOWN	no treatment (control)
60476	ENSG00000079246	XRCC5	hsa-miR-30c-1-3p	Homo sapiens	HELA	Cervix	Cancer/Malignant	HITS-CLIP	POSITIVE	DIRECT	DOWN	Hela cells were treated with control shRNA.
60477	ENSG00000079246	XRCC5	hsa-miR-3174	Homo sapiens	BC1	Pleura	Cancer/Malignant	PAR-CLIP	POSITIVE	DIRECT	DOWN
60478	ENSG00000079246	XRCC5	hsa-miR-320a	Homo sapiens	HEK293	Kidney	Embryonic/Fetal	PAR-CLIP	POSITIVE	DIRECT	DOWN	mild MNase digestion
60479	ENSG00000079246	XRCC5	hsa-miR-320a	Homo sapiens	TZMBL	Cervix	Cancer/Malignant	PAR-CLIP	POSITIVE	DIRECT	DOWN	shRNAs against HIV-1
60480	ENSG00000079246	XRCC5	hsa-miR-32-5p	Homo sapiens	HMSC	Bone Marrow	Stem/Progenitor	HITS-CLIP	POSITIVE	DIRECT	DOWN
60481	ENSG00000079246	XRCC5	hsa-miR-345-5p	Homo sapiens	HS5	Bone Marrow	Normal/Primary	HITS-CLIP	POSITIVE	DIRECT	DOWN
60482	ENSG00000079246	XRCC5	hsa-miR-374b-5p	Homo sapiens	HS5	Bone Marrow	Normal/Primary	HITS-CLIP	POSITIVE	DIRECT	DOWN
60483	ENSG00000079246	XRCC5	hsa-miR-374c-5p	Homo sapiens	BCBL1	Bone Marrow	Cancer/Malignant	HITS-CLIP	POSITIVE	DIRECT	DOWN
60484	ENSG00000079246	XRCC5	hsa-miR-376a-5p	Homo sapiens	BETA Cells	Pancreas	Normal/Primary	HITS-CLIP	POSITIVE	DIRECT	DOWN
60485	ENSG00000079246	XRCC5	hsa-miR-424-5p	Homo sapiens	HEK293	Kidney	Embryonic/Fetal	PAR-CLIP	POSITIVE	DIRECT	DOWN	mild MNase digestion
60486	ENSG00000079246	XRCC5	hsa-miR-4435	Homo sapiens	BC3	Pleura	Cancer/Malignant	PAR-CLIP	POSITIVE	DIRECT	DOWN
60487	ENSG00000079246	XRCC5	hsa-miR-4446-3p	Homo sapiens	BC1	Pleura	Cancer/Malignant	PAR-CLIP	POSITIVE	DIRECT	DOWN
60488	ENSG00000079246	XRCC5	hsa-miR-452-5p	Homo sapiens	293S	Kidney	Embryonic/Fetal	HITS-CLIP	POSITIVE	DIRECT	DOWN	treatment:emetine
60489	ENSG00000079246	XRCC5	hsa-miR-455-5p	Homo sapiens	BC1	Pleura	Cancer/Malignant	PAR-CLIP	POSITIVE	DIRECT	DOWN
60490	ENSG00000079246	XRCC5	hsa-miR-455-5p	Homo sapiens	293S	Kidney	Embryonic/Fetal	HITS-CLIP	POSITIVE	DIRECT	DOWN	no treatment (control)
60491	ENSG00000079246	XRCC5	hsa-miR-4659a-3p	Homo sapiens	LCLBACD1		Normal/Primary	PAR-CLIP	POSITIVE	DIRECT	DOWN
60492	ENSG00000079246	XRCC5	hsa-miR-4786-3p	Homo sapiens	293S	Kidney	Embryonic/Fetal	HITS-CLIP	POSITIVE	DIRECT	DOWN	treatment:hippuristanol
60493	ENSG00000079246	XRCC5	hsa-miR-499a-3p	Homo sapiens	HS5	Bone Marrow	Normal/Primary	HITS-CLIP	POSITIVE	DIRECT	DOWN
60494	ENSG00000079246	XRCC5	hsa-miR-5001-5p	Homo sapiens	BC1	Pleura	Cancer/Malignant	PAR-CLIP	POSITIVE	DIRECT	DOWN
60495	ENSG00000079246	XRCC5	hsa-miR-500a-5p	Homo sapiens	BCBL1	Bone Marrow	Cancer/Malignant	HITS-CLIP	POSITIVE	DIRECT	DOWN
60496	ENSG00000079246	XRCC5	hsa-miR-505-5p	Homo sapiens	HS5	Bone Marrow	Normal/Primary	HITS-CLIP	POSITIVE	DIRECT	DOWN
60497	ENSG00000079246	XRCC5	hsa-miR-522-5p	Homo sapiens	MDAMB468	Mammary Gland	Cancer/Malignant	IMPACT-Seq	POSITIVE	DIRECT	DOWN	Biotinylated miR-522 mimic transfection
60498	ENSG00000079246	XRCC5	hsa-miR-542-5p	Homo sapiens	HS5	Bone Marrow	Normal/Primary	HITS-CLIP	POSITIVE	DIRECT	DOWN
60499	ENSG00000079246	XRCC5	hsa-miR-548an	Homo sapiens	293S	Kidney	Embryonic/Fetal	HITS-CLIP	POSITIVE	DIRECT	DOWN	no treatment (control)
60500	ENSG00000079246	XRCC5	hsa-miR-548o-3p	Homo sapiens	293S	Kidney	Embryonic/Fetal	HITS-CLIP	POSITIVE	DIRECT	DOWN	no treatment (control)
60501	ENSG00000079246	XRCC5	hsa-miR-587	Homo sapiens	HS5	Bone Marrow	Normal/Primary	HITS-CLIP	POSITIVE	DIRECT	DOWN
60502	ENSG00000079246	XRCC5	hsa-miR-590-3p	Homo sapiens	293S	Kidney	Embryonic/Fetal	HITS-CLIP	POSITIVE	DIRECT	DOWN	treatment:emetine
60503	ENSG00000079246	XRCC5	hsa-miR-629-5p	Homo sapiens	293S	Kidney	Embryonic/Fetal	HITS-CLIP	POSITIVE	DIRECT	DOWN	no treatment (control)
60504	ENSG00000079246	XRCC5	hsa-miR-641	Homo sapiens	293S	Kidney	Embryonic/Fetal	HITS-CLIP	POSITIVE	DIRECT	DOWN	no treatment (control)
60505	ENSG00000079246	XRCC5	hsa-miR-641	Homo sapiens	293S	Kidney	Embryonic/Fetal	HITS-CLIP	POSITIVE	DIRECT	DOWN	treatment:hippuristanol
60506	ENSG00000079246	XRCC5	hsa-miR-877-5p	Homo sapiens	HS5	Bone Marrow	Normal/Primary	HITS-CLIP	POSITIVE	DIRECT	DOWN
60507	ENSG00000079246	XRCC5	hsa-miR-92a-3p	Homo sapiens	HMSC	Bone Marrow	Stem/Progenitor	HITS-CLIP	POSITIVE	DIRECT	DOWN
60508	ENSG00000079246	XRCC5	hsa-miR-92b-3p	Homo sapiens	HMSC	Bone Marrow	Stem/Progenitor	HITS-CLIP	POSITIVE	DIRECT	DOWN
60509	ENSG00000079246	XRCC5	hsa-miR-93-3p	Homo sapiens	HEK293	Kidney	Embryonic/Fetal	PAR-CLIP	POSITIVE	DIRECT	DOWN	mild MNase digestion
60510	ENSG00000079246	XRCC5	hsa-miR-99a-3p	Homo sapiens	293S	Kidney	Embryonic/Fetal	HITS-CLIP	POSITIVE	DIRECT	DOWN	treatment: emetine
60511	ENSG00000079246	XRCC5	hsa-miR-99b-3p	Homo sapiens	293S	Kidney	Embryonic/Fetal	HITS-CLIP	POSITIVE	DIRECT	DOWN	treatment: emetine
60512	ENSG00000079246	XRCC5	hsa-miR-136-3p	Homo sapiens		Brain	Cancer/Malignant	HITS-CLIP	POSITIVE	DIRECT	DOWN
60513	ENSG00000079246	XRCC5	hsa-miR-19a-3p	Homo sapiens		Brain	Cancer/Malignant	HITS-CLIP	POSITIVE	DIRECT	DOWN
60514	ENSG00000079246	XRCC5	hsa-miR-19b-3p	Homo sapiens		Brain	Cancer/Malignant	HITS-CLIP	POSITIVE	DIRECT	DOWN
60515	ENSG00000079246	XRCC5	hsa-miR-23a-3p	Homo sapiens		Brain	Cancer/Malignant	HITS-CLIP	POSITIVE	DIRECT	DOWN
60516	ENSG00000079246	XRCC5	hsa-miR-23b-3p	Homo sapiens		Brain	Cancer/Malignant	HITS-CLIP	POSITIVE	DIRECT	DOWN
60517	ENSG00000079246	XRCC5	hsa-miR-369-3p	Homo sapiens		Brain	Cancer/Malignant	HITS-CLIP	POSITIVE	DIRECT	DOWN
60519	ENSG00000079246	XRCC5	hsa-miR-155-5p	Homo sapiens	IMR90	Lung	Normal/Primary	RNA-Seq	POSITIVE	INDIRECT	DOWN	24hrs post-transfection, Overexpression
60521	ENSG00000079246	XRCC5	hsa-miR-23b-3p	Homo sapiens	MDAMB231	Mammary Gland	Cancer/Malignant	RNA-Seq	POSITIVE	INDIRECT	DOWN	Overexpression
60523	ENSG00000079246	XRCC5	hsa-miR-494-3p	Homo sapiens	HELA	Cervix	Cancer/Malignant	RNA-Seq	POSITIVE	INDIRECT	DOWN	24hrs post-transfection, Overexpression
60525	ENSG00000079246	XRCC5	hsa-miR-503-5p	Homo sapiens	HELA	Cervix	Cancer/Malignant	RNA-Seq	POSITIVE	INDIRECT	DOWN	24hrs post-transfection, Overexpression
60527	ENSG00000079246	XRCC5	hsa-miR-16-5p	Homo sapiens	HELA	Cervix	Cancer/Malignant	Microarrays	POSITIVE	INDIRECT	DOWN	8hrs post-transfection, Overexpression
60528	ENSG00000079246	XRCC5	hsa-miR-210-3p	Homo sapiens	AGS	Stomach	Cancer/Malignant	Microarrays	POSITIVE	INDIRECT	DOWN	36hrs post-transfection, Overexpression
60529	ENSG00000079246	XRCC5	hsa-miR-196a-5p	Homo sapiens	HEK293	Kidney	Embryonic/Fetal	Chimeric fragments	POSITIVE	DIRECT	DOWN
60530	ENSG00000079246	XRCC5	hsa-miR-19b-3p	Homo sapiens	HEK293	Kidney	Embryonic/Fetal	Chimeric fragments	POSITIVE	DIRECT	DOWN
61660	ENSG00000080345	RIF1	hsa-let-7d-3p	Homo sapiens	HELA	Cervix	Cancer/Malignant	HITS-CLIP	POSITIVE	DIRECT	DOWN	Hela cells were treated with control shRNA.
61661	ENSG00000080345	RIF1	hsa-let-7e-3p	Homo sapiens	HELA	Cervix	Cancer/Malignant	HITS-CLIP	POSITIVE	DIRECT	DOWN	Hela cells were treated with control shRNA.
61662	ENSG00000080345	RIF1	hsa-miR-103a-3p	Homo sapiens	293S	Kidney	Embryonic/Fetal	HITS-CLIP	POSITIVE	DIRECT	DOWN	treatment: arsenite
61663	ENSG00000080345	RIF1	hsa-miR-103a-3p	Homo sapiens	HEK293	Kidney	Embryonic/Fetal	PAR-CLIP	POSITIVE	DIRECT	DOWN	mild MNase digestion
61664	ENSG00000080345	RIF1	hsa-miR-106a-5p	Homo sapiens	HS5	Bone Marrow	Normal/Primary	HITS-CLIP	POSITIVE	DIRECT	DOWN
61665	ENSG00000080345	RIF1	hsa-miR-106a-5p	Homo sapiens	BC1	Pleura	Cancer/Malignant	PAR-CLIP	POSITIVE	DIRECT	DOWN
61666	ENSG00000080345	RIF1	hsa-miR-106b-5p	Homo sapiens	ESC	Embryo	Embryonic/Fetal,Stem/Progenitor	PAR-CLIP	POSITIVE	DIRECT	DOWN	T1 RNase treatment
61667	ENSG00000080345	RIF1	hsa-miR-107	Homo sapiens	293S	Kidney	Embryonic/Fetal	HITS-CLIP	POSITIVE	DIRECT	DOWN	treatment: arsenite
61668	ENSG00000080345	RIF1	hsa-miR-107	Homo sapiens	HEK293	Kidney	Embryonic/Fetal	PAR-CLIP	POSITIVE	DIRECT	DOWN	mild MNase digestion
61669	ENSG00000080345	RIF1	hsa-miR-10b-3p	Homo sapiens	BETA Cells	Pancreas	Normal/Primary	HITS-CLIP	POSITIVE	DIRECT	DOWN
61670	ENSG00000080345	RIF1	hsa-miR-122-5p	Homo sapiens	HEPG2	Liver	Cancer/Malignant	Biotin-Microarrays	POSITIVE	INDIRECT	DOWN
61671	ENSG00000080345	RIF1	hsa-miR-125b-1-3p	Homo sapiens	TZMBL	Cervix	Cancer/Malignant	PAR-CLIP	POSITIVE	DIRECT	DOWN	shRNAs against HIV-1
61672	ENSG00000080345	RIF1	hsa-miR-1270	Homo sapiens	LCLBAC		Normal/Primary	PAR-CLIP	POSITIVE	DIRECT	DOWN
61673	ENSG00000080345	RIF1	hsa-miR-1304-5p	Homo sapiens	LCLBACD1		Normal/Primary	PAR-CLIP	POSITIVE	DIRECT	DOWN
61674	ENSG00000080345	RIF1	hsa-miR-1304-5p	Homo sapiens	LCLBAC		Normal/Primary	PAR-CLIP	POSITIVE	DIRECT	DOWN
61675	ENSG00000080345	RIF1	hsa-miR-138-1-3p	Homo sapiens	HS5	Bone Marrow	Normal/Primary	HITS-CLIP	POSITIVE	DIRECT	DOWN
61676	ENSG00000080345	RIF1	hsa-miR-138-5p	Homo sapiens	HS5	Bone Marrow	Normal/Primary	HITS-CLIP	POSITIVE	DIRECT	DOWN
61677	ENSG00000080345	RIF1	hsa-miR-141-5p	Homo sapiens	293S	Kidney	Embryonic/Fetal	HITS-CLIP	POSITIVE	DIRECT	DOWN	treatment: emetine
61678	ENSG00000080345	RIF1	hsa-miR-151a-3p	Homo sapiens	HS5	Bone Marrow	Normal/Primary	HITS-CLIP	POSITIVE	DIRECT	DOWN
61679	ENSG00000080345	RIF1	hsa-miR-155-5p	Homo sapiens	HS5	Bone Marrow	Normal/Primary	HITS-CLIP	POSITIVE	DIRECT	DOWN
61680	ENSG00000080345	RIF1	hsa-miR-155-5p	Homo sapiens			Cancer/Malignant	pSILAC	POSITIVE	INDIRECT	DOWN
61681	ENSG00000080345	RIF1	hsa-miR-155-5p	Homo sapiens	LCLBACD3		Normal/Primary	PAR-CLIP	POSITIVE	DIRECT	DOWN
61682	ENSG00000080345	RIF1	hsa-miR-15a-5p	Homo sapiens	293S	Kidney	Embryonic/Fetal	HITS-CLIP	POSITIVE	DIRECT	DOWN	treatment: arsenite
61683	ENSG00000080345	RIF1	hsa-miR-15a-5p	Homo sapiens	HELA	Cervix	Cancer/Malignant	HITS-CLIP	POSITIVE	DIRECT	DOWN	Hela cells were treated with control shRNA.
61684	ENSG00000080345	RIF1	hsa-miR-15b-5p	Homo sapiens	293S	Kidney	Embryonic/Fetal	HITS-CLIP	POSITIVE	DIRECT	DOWN	treatment: arsenite
61685	ENSG00000080345	RIF1	hsa-miR-15b-5p	Homo sapiens	HELA	Cervix	Cancer/Malignant	HITS-CLIP	POSITIVE	DIRECT	DOWN	Hela cells were treated with control shRNA.
61686	ENSG00000080345	RIF1	hsa-miR-16-5p	Homo sapiens	293S	Kidney	Embryonic/Fetal	HITS-CLIP	POSITIVE	DIRECT	DOWN	treatment: arsenite
61687	ENSG00000080345	RIF1	hsa-miR-16-5p	Homo sapiens			Cancer/Malignant	pSILAC	POSITIVE	INDIRECT	DOWN
61688	ENSG00000080345	RIF1	hsa-miR-16-5p	Homo sapiens	HELA	Cervix	Cancer/Malignant	HITS-CLIP	POSITIVE	DIRECT	DOWN	Hela cells were treated with control shRNA.
61689	ENSG00000080345	RIF1	hsa-miR-181a-5p	Homo sapiens	MCF7	Mammary Gland	Cancer/Malignant	HITS-CLIP	POSITIVE	DIRECT	DOWN
61690	ENSG00000080345	RIF1	hsa-miR-181a-5p	Homo sapiens	MDAMB231	Mammary Gland	Cancer/Malignant	HITS-CLIP	POSITIVE	DIRECT	DOWN
61691	ENSG00000080345	RIF1	hsa-miR-181b-5p	Homo sapiens	MDAMB231	Mammary Gland	Cancer/Malignant	HITS-CLIP	POSITIVE	DIRECT	DOWN
61692	ENSG00000080345	RIF1	hsa-miR-181d-5p	Homo sapiens	MDAMB231	Mammary Gland	Cancer/Malignant	HITS-CLIP	POSITIVE	DIRECT	DOWN
61693	ENSG00000080345	RIF1	hsa-miR-186-5p	Homo sapiens	BC1	Pleura	Cancer/Malignant	PAR-CLIP	POSITIVE	DIRECT	DOWN
61694	ENSG00000080345	RIF1	hsa-miR-193b-3p	Homo sapiens	MCF7	Mammary Gland	Cancer/Malignant	HITS-CLIP	POSITIVE	DIRECT	DOWN
61695	ENSG00000080345	RIF1	hsa-miR-195-5p	Homo sapiens	293S	Kidney	Embryonic/Fetal	HITS-CLIP	POSITIVE	DIRECT	DOWN	treatment: arsenite
61696	ENSG00000080345	RIF1	hsa-miR-199a-3p	Homo sapiens	TZMBL	Cervix	Cancer/Malignant	PAR-CLIP	POSITIVE	DIRECT	DOWN	shRNAs against HIV-1
61697	ENSG00000080345	RIF1	hsa-miR-202-3p	Homo sapiens	HS5	Bone Marrow	Normal/Primary	HITS-CLIP	POSITIVE	DIRECT	DOWN
61698	ENSG00000080345	RIF1	hsa-miR-203a-3p	Homo sapiens	HS5	Bone Marrow	Normal/Primary	HITS-CLIP	POSITIVE	DIRECT	DOWN
61699	ENSG00000080345	RIF1	hsa-miR-203a-3p	Homo sapiens	BT474	Mammary Gland	Cancer/Malignant	HITS-CLIP	POSITIVE	DIRECT	DOWN
61700	ENSG00000080345	RIF1	hsa-miR-204-5p	Homo sapiens	HS5	Bone Marrow	Normal/Primary	HITS-CLIP	POSITIVE	DIRECT	DOWN
61701	ENSG00000080345	RIF1	hsa-miR-20a-3p	Homo sapiens	LCL35		Normal/Primary	PAR-CLIP	POSITIVE	DIRECT	DOWN
61702	ENSG00000080345	RIF1	hsa-miR-20a-5p	Homo sapiens	ESC	Embryo	Embryonic/Fetal,Stem/Progenitor	PAR-CLIP	POSITIVE	DIRECT	DOWN	T1 RNase treatment
61703	ENSG00000080345	RIF1	hsa-miR-211-5p	Homo sapiens	HS5	Bone Marrow	Normal/Primary	HITS-CLIP	POSITIVE	DIRECT	DOWN
61704	ENSG00000080345	RIF1	hsa-miR-21-3p	Homo sapiens	293S	Kidney	Embryonic/Fetal	HITS-CLIP	POSITIVE	DIRECT	DOWN	treatment: emetine
61705	ENSG00000080345	RIF1	hsa-miR-219a-5p	Homo sapiens	LCLBAC		Normal/Primary	PAR-CLIP	POSITIVE	DIRECT	DOWN
61706	ENSG00000080345	RIF1	hsa-miR-221-3p	Homo sapiens	HUVEC	Umbilical Vein	Normal/Primary	HITS-CLIP	POSITIVE	DIRECT	DOWN
61707	ENSG00000080345	RIF1	hsa-miR-22-3p	Homo sapiens	HEK293	Kidney	Embryonic/Fetal	PAR-CLIP	POSITIVE	DIRECT	DOWN	mild MNase digestion
61708	ENSG00000080345	RIF1	hsa-miR-224-5p	Homo sapiens	BT474	Mammary Gland	Cancer/Malignant	HITS-CLIP	POSITIVE	DIRECT	DOWN
61709	ENSG00000080345	RIF1	hsa-miR-22-5p	Homo sapiens	293S	Kidney	Embryonic/Fetal	HITS-CLIP	POSITIVE	DIRECT	DOWN	no treatment (control)
61710	ENSG00000080345	RIF1	hsa-miR-2278	Homo sapiens	293S	Kidney	Embryonic/Fetal	HITS-CLIP	POSITIVE	DIRECT	DOWN	treatment: emetine
61711	ENSG00000080345	RIF1	hsa-miR-23a-3p	Homo sapiens	MCF7	Mammary Gland	Cancer/Malignant	HITS-CLIP	POSITIVE	DIRECT	DOWN
61712	ENSG00000080345	RIF1	hsa-miR-23b-5p	Homo sapiens	HS5	Bone Marrow	Normal/Primary	HITS-CLIP	POSITIVE	DIRECT	DOWN
61713	ENSG00000080345	RIF1	hsa-miR-24-3p	Homo sapiens	MCF7	Mammary Gland	Cancer/Malignant	HITS-CLIP	POSITIVE	DIRECT	DOWN
61714	ENSG00000080345	RIF1	hsa-miR-26b-3p	Homo sapiens	293S	Kidney	Embryonic/Fetal	HITS-CLIP	POSITIVE	DIRECT	DOWN	no treatment (control)
61715	ENSG00000080345	RIF1	hsa-miR-30a-3p	Homo sapiens	HS5	Bone Marrow	Normal/Primary	HITS-CLIP	POSITIVE	DIRECT	DOWN
61716	ENSG00000080345	RIF1	hsa-miR-30a-3p	Homo sapiens	293S	Kidney	Embryonic/Fetal	HITS-CLIP	POSITIVE	DIRECT	DOWN	treatment: arsenite
61717	ENSG00000080345	RIF1	hsa-miR-30a-5p	Homo sapiens	293S	Kidney	Embryonic/Fetal	HITS-CLIP	POSITIVE	DIRECT	DOWN	treatment: emetine
61718	ENSG00000080345	RIF1	hsa-miR-30b-5p	Homo sapiens	293S	Kidney	Embryonic/Fetal	HITS-CLIP	POSITIVE	DIRECT	DOWN	treatment: emetine
61719	ENSG00000080345	RIF1	hsa-miR-30b-5p	Homo sapiens	HELA	Cervix	Cancer/Malignant	HITS-CLIP	POSITIVE	DIRECT	DOWN	Hela cells were treated with control shRNA.
61720	ENSG00000080345	RIF1	hsa-miR-30c-5p	Homo sapiens	293S	Kidney	Embryonic/Fetal	HITS-CLIP	POSITIVE	DIRECT	DOWN	treatment: emetine
61721	ENSG00000080345	RIF1	hsa-miR-30c-5p	Homo sapiens	HELA	Cervix	Cancer/Malignant	HITS-CLIP	POSITIVE	DIRECT	DOWN	Hela cells were treated with control shRNA.
61722	ENSG00000080345	RIF1	hsa-miR-30d-3p	Homo sapiens	293S	Kidney	Embryonic/Fetal	HITS-CLIP	POSITIVE	DIRECT	DOWN	treatment: arsenite
61723	ENSG00000080345	RIF1	hsa-miR-30d-5p	Homo sapiens	293S	Kidney	Embryonic/Fetal	HITS-CLIP	POSITIVE	DIRECT	DOWN	treatment: emetine
61724	ENSG00000080345	RIF1	hsa-miR-30e-3p	Homo sapiens	HS5	Bone Marrow	Normal/Primary	HITS-CLIP	POSITIVE	DIRECT	DOWN
61725	ENSG00000080345	RIF1	hsa-miR-30e-3p	Homo sapiens	293S	Kidney	Embryonic/Fetal	HITS-CLIP	POSITIVE	DIRECT	DOWN	treatment: arsenite
61726	ENSG00000080345	RIF1	hsa-miR-30e-5p	Homo sapiens	293S	Kidney	Embryonic/Fetal	HITS-CLIP	POSITIVE	DIRECT	DOWN	treatment: emetine
61727	ENSG00000080345	RIF1	hsa-miR-320a	Homo sapiens	MCF7	Mammary Gland	Cancer/Malignant	HITS-CLIP	POSITIVE	DIRECT	DOWN
61728	ENSG00000080345	RIF1	hsa-miR-32-5p	Homo sapiens	HEK293	Kidney	Embryonic/Fetal	PAR-CLIP	POSITIVE	DIRECT	DOWN	mild MNase digestion
61729	ENSG00000080345	RIF1	hsa-miR-33a-5p	Homo sapiens	HEK293	Kidney	Embryonic/Fetal	PAR-CLIP	POSITIVE	DIRECT	DOWN	mild MNase digestion
61730	ENSG00000080345	RIF1	hsa-miR-340-5p	Homo sapiens	293S	Kidney	Embryonic/Fetal	HITS-CLIP	POSITIVE	DIRECT	DOWN	treatment:emetine
61731	ENSG00000080345	RIF1	hsa-miR-342-3p	Homo sapiens	293S	Kidney	Embryonic/Fetal	HITS-CLIP	POSITIVE	DIRECT	DOWN	treatment:emetine
61732	ENSG00000080345	RIF1	hsa-miR-34a-5p	Homo sapiens	HCT116	Intestine	Cancer/Malignant	Microarrays	POSITIVE	INDIRECT	DOWN
61733	ENSG00000080345	RIF1	hsa-miR-3607-3p	Homo sapiens	BC3	Pleura	Cancer/Malignant	PAR-CLIP	POSITIVE	DIRECT	DOWN
61734	ENSG00000080345	RIF1	hsa-miR-365a-3p	Homo sapiens	EF3DAGO2		Normal/Primary	PAR-CLIP	POSITIVE	DIRECT	DOWN
61735	ENSG00000080345	RIF1	hsa-miR-365a-3p	Homo sapiens	LCLBACD1		Normal/Primary	PAR-CLIP	POSITIVE	DIRECT	DOWN
61736	ENSG00000080345	RIF1	hsa-miR-365a-3p	Homo sapiens	LCLBAC		Normal/Primary	PAR-CLIP	POSITIVE	DIRECT	DOWN
61737	ENSG00000080345	RIF1	hsa-miR-365b-3p	Homo sapiens	EF3DAGO2		Normal/Primary	PAR-CLIP	POSITIVE	DIRECT	DOWN
61738	ENSG00000080345	RIF1	hsa-miR-365b-3p	Homo sapiens	LCLBACD1		Normal/Primary	PAR-CLIP	POSITIVE	DIRECT	DOWN
61739	ENSG00000080345	RIF1	hsa-miR-365b-3p	Homo sapiens	LCLBAC		Normal/Primary	PAR-CLIP	POSITIVE	DIRECT	DOWN
61740	ENSG00000080345	RIF1	hsa-miR-3685	Homo sapiens	293S	Kidney	Embryonic/Fetal	HITS-CLIP	POSITIVE	DIRECT	DOWN	treatment: arsenite
61741	ENSG00000080345	RIF1	hsa-miR-374a-3p	Homo sapiens	BETA Cells	Pancreas	Normal/Primary	HITS-CLIP	POSITIVE	DIRECT	DOWN
61742	ENSG00000080345	RIF1	hsa-miR-374a-5p	Homo sapiens	BC1	Pleura	Cancer/Malignant	PAR-CLIP	POSITIVE	DIRECT	DOWN
61743	ENSG00000080345	RIF1	hsa-miR-377-5p	Homo sapiens	HS5	Bone Marrow	Normal/Primary	HITS-CLIP	POSITIVE	DIRECT	DOWN
61744	ENSG00000080345	RIF1	hsa-miR-378a-3p	Homo sapiens	HS5	Bone Marrow	Normal/Primary	HITS-CLIP	POSITIVE	DIRECT	DOWN
61745	ENSG00000080345	RIF1	hsa-miR-378a-3p	Homo sapiens	MCF7	Mammary Gland	Cancer/Malignant	HITS-CLIP	POSITIVE	DIRECT	DOWN
61746	ENSG00000080345	RIF1	hsa-miR-379-5p	Homo sapiens	HS5	Bone Marrow	Normal/Primary	HITS-CLIP	POSITIVE	DIRECT	DOWN
61747	ENSG00000080345	RIF1	hsa-miR-383-5p	Homo sapiens	BETA Cells	Pancreas	Normal/Primary	HITS-CLIP	POSITIVE	DIRECT	DOWN
61748	ENSG00000080345	RIF1	hsa-miR-411-3p	Homo sapiens	BT474	Mammary Gland	Cancer/Malignant	HITS-CLIP	POSITIVE	DIRECT	DOWN
61749	ENSG00000080345	RIF1	hsa-miR-421	Homo sapiens	HS5	Bone Marrow	Normal/Primary	HITS-CLIP	POSITIVE	DIRECT	DOWN
61750	ENSG00000080345	RIF1	hsa-miR-422a	Homo sapiens	HS5	Bone Marrow	Normal/Primary	HITS-CLIP	POSITIVE	DIRECT	DOWN
61751	ENSG00000080345	RIF1	hsa-miR-425-5p	Homo sapiens	BT474	Mammary Gland	Cancer/Malignant	HITS-CLIP	POSITIVE	DIRECT	DOWN
61752	ENSG00000080345	RIF1	hsa-miR-4461	Homo sapiens	BC3	Pleura	Cancer/Malignant	PAR-CLIP	POSITIVE	DIRECT	DOWN
61753	ENSG00000080345	RIF1	hsa-miR-4461	Homo sapiens	EF3DAGO2		Normal/Primary	PAR-CLIP	POSITIVE	DIRECT	DOWN
61754	ENSG00000080345	RIF1	hsa-miR-4461	Homo sapiens	LCL35		Normal/Primary	PAR-CLIP	POSITIVE	DIRECT	DOWN
61755	ENSG00000080345	RIF1	hsa-miR-4461	Homo sapiens	LCLBACD1		Normal/Primary	PAR-CLIP	POSITIVE	DIRECT	DOWN
61756	ENSG00000080345	RIF1	hsa-miR-4461	Homo sapiens	LCLBACD3		Normal/Primary	PAR-CLIP	POSITIVE	DIRECT	DOWN
61757	ENSG00000080345	RIF1	hsa-miR-4516	Homo sapiens	LCLBAC		Normal/Primary	PAR-CLIP	POSITIVE	DIRECT	DOWN
61758	ENSG00000080345	RIF1	hsa-miR-490-3p	Homo sapiens	HS5	Bone Marrow	Normal/Primary	HITS-CLIP	POSITIVE	DIRECT	DOWN
61759	ENSG00000080345	RIF1	hsa-miR-491-3p	Homo sapiens	BETA Cells	Pancreas	Normal/Primary	HITS-CLIP	POSITIVE	DIRECT	DOWN
61760	ENSG00000080345	RIF1	hsa-miR-497-5p	Homo sapiens	293S	Kidney	Embryonic/Fetal	HITS-CLIP	POSITIVE	DIRECT	DOWN	treatment: arsenite
61761	ENSG00000080345	RIF1	hsa-miR-500a-5p	Homo sapiens	BETA Cells	Pancreas	Normal/Primary	HITS-CLIP	POSITIVE	DIRECT	DOWN
61762	ENSG00000080345	RIF1	hsa-miR-503-5p	Homo sapiens	HELA	Cervix	Cancer/Malignant	HITS-CLIP	POSITIVE	DIRECT	DOWN	Hela cells were treated with control shRNA.
61763	ENSG00000080345	RIF1	hsa-miR-505-3p	Homo sapiens	BETA Cells	Pancreas	Normal/Primary	HITS-CLIP	POSITIVE	DIRECT	DOWN
61764	ENSG00000080345	RIF1	hsa-miR-505-3p	Homo sapiens	293S	Kidney	Embryonic/Fetal	HITS-CLIP	POSITIVE	DIRECT	DOWN	treatment:emetine
61765	ENSG00000080345	RIF1	hsa-miR-518d-5p	Homo sapiens	HS5	Bone Marrow	Normal/Primary	HITS-CLIP	POSITIVE	DIRECT	DOWN
61766	ENSG00000080345	RIF1	hsa-miR-518f-5p	Homo sapiens	HS5	Bone Marrow	Normal/Primary	HITS-CLIP	POSITIVE	DIRECT	DOWN
61767	ENSG00000080345	RIF1	hsa-miR-520c-5p	Homo sapiens	HS5	Bone Marrow	Normal/Primary	HITS-CLIP	POSITIVE	DIRECT	DOWN
61768	ENSG00000080345	RIF1	hsa-miR-522-5p	Homo sapiens	MDAMB468	Mammary Gland	Cancer/Malignant	IMPACT-Seq	POSITIVE	DIRECT	DOWN	Biotinylated miR-522 mimic transfection
61769	ENSG00000080345	RIF1	hsa-miR-526a	Homo sapiens	HS5	Bone Marrow	Normal/Primary	HITS-CLIP	POSITIVE	DIRECT	DOWN
61770	ENSG00000080345	RIF1	hsa-miR-541-3p	Homo sapiens	HS5	Bone Marrow	Normal/Primary	HITS-CLIP	POSITIVE	DIRECT	DOWN
61771	ENSG00000080345	RIF1	hsa-miR-542-5p	Homo sapiens	HELA	Cervix	Cancer/Malignant	HITS-CLIP	POSITIVE	DIRECT	DOWN	Hela cells were treated with control shRNA.
61772	ENSG00000080345	RIF1	hsa-miR-545-3p	Homo sapiens	BC3	Pleura	Cancer/Malignant	HITS-CLIP	POSITIVE	DIRECT	DOWN
61773	ENSG00000080345	RIF1	hsa-miR-545-5p	Homo sapiens	BETA Cells	Pancreas	Normal/Primary	HITS-CLIP	POSITIVE	DIRECT	DOWN
61774	ENSG00000080345	RIF1	hsa-miR-548ap-3p	Homo sapiens	BETA Cells	Pancreas	Normal/Primary	HITS-CLIP	POSITIVE	DIRECT	DOWN
61775	ENSG00000080345	RIF1	hsa-miR-5581-5p	Homo sapiens	293S	Kidney	Embryonic/Fetal	HITS-CLIP	POSITIVE	DIRECT	DOWN	no treatment (control)
61776	ENSG00000080345	RIF1	hsa-miR-5581-5p	Homo sapiens	293S	Kidney	Embryonic/Fetal	HITS-CLIP	POSITIVE	DIRECT	DOWN	treatment: emetine
61777	ENSG00000080345	RIF1	hsa-miR-576-5p	Homo sapiens	293S	Kidney	Embryonic/Fetal	HITS-CLIP	POSITIVE	DIRECT	DOWN	treatment:emetine
61778	ENSG00000080345	RIF1	hsa-miR-587	Homo sapiens	HS5	Bone Marrow	Normal/Primary	HITS-CLIP	POSITIVE	DIRECT	DOWN
61779	ENSG00000080345	RIF1	hsa-miR-590-3p	Homo sapiens	BCBL1	Bone Marrow	Cancer/Malignant	HITS-CLIP	POSITIVE	DIRECT	DOWN
61780	ENSG00000080345	RIF1	hsa-miR-607	Homo sapiens	HS5	Bone Marrow	Normal/Primary	HITS-CLIP	POSITIVE	DIRECT	DOWN
61781	ENSG00000080345	RIF1	hsa-miR-618	Homo sapiens	293S	Kidney	Embryonic/Fetal	HITS-CLIP	POSITIVE	DIRECT	DOWN	treatment: emetine
61782	ENSG00000080345	RIF1	hsa-miR-627-5p	Homo sapiens	293S	Kidney	Embryonic/Fetal	HITS-CLIP	POSITIVE	DIRECT	DOWN	no treatment (control)
61783	ENSG00000080345	RIF1	hsa-miR-628-3p	Homo sapiens	BC1	Pleura	Cancer/Malignant	PAR-CLIP	POSITIVE	DIRECT	DOWN
61784	ENSG00000080345	RIF1	hsa-miR-628-3p	Homo sapiens	LCL35		Normal/Primary	PAR-CLIP	POSITIVE	DIRECT	DOWN
61785	ENSG00000080345	RIF1	hsa-miR-744-3p	Homo sapiens	293S	Kidney	Embryonic/Fetal	HITS-CLIP	POSITIVE	DIRECT	DOWN	treatment: arsenite
61786	ENSG00000080345	RIF1	hsa-miR-7-5p	Homo sapiens	HS5	Bone Marrow	Normal/Primary	HITS-CLIP	POSITIVE	DIRECT	DOWN
61787	ENSG00000080345	RIF1	hsa-miR-7-5p	Homo sapiens	HEK293	Kidney	Embryonic/Fetal	PAR-CLIP	POSITIVE	DIRECT	DOWN
61788	ENSG00000080345	RIF1	hsa-miR-765	Homo sapiens	HS5	Bone Marrow	Normal/Primary	HITS-CLIP	POSITIVE	DIRECT	DOWN
61789	ENSG00000080345	RIF1	hsa-miR-802	Homo sapiens	HS5	Bone Marrow	Normal/Primary	HITS-CLIP	POSITIVE	DIRECT	DOWN
61790	ENSG00000080345	RIF1	hsa-miR-874-3p	Homo sapiens	BETA Cells	Pancreas	Normal/Primary	HITS-CLIP	POSITIVE	DIRECT	DOWN
61791	ENSG00000080345	RIF1	hsa-miR-93-3p	Homo sapiens	293S	Kidney	Embryonic/Fetal	HITS-CLIP	POSITIVE	DIRECT	DOWN	treatment: emetine
61792	ENSG00000080345	RIF1	hsa-miR-942-5p	Homo sapiens	293S	Kidney	Embryonic/Fetal	HITS-CLIP	POSITIVE	DIRECT	DOWN	treatment: arsenite
61793	ENSG00000080345	RIF1	hsa-miR-96-5p	Homo sapiens	293S	Kidney	Embryonic/Fetal	HITS-CLIP	POSITIVE	DIRECT	DOWN	no treatment (control)
61794	ENSG00000080345	RIF1	hsa-miR-96-5p	Homo sapiens	BT474	Mammary Gland	Cancer/Malignant	HITS-CLIP	POSITIVE	DIRECT	DOWN
61795	ENSG00000080345	RIF1	hsa-miR-124-3p	Homo sapiens		Brain	Cancer/Malignant	HITS-CLIP	POSITIVE	DIRECT	DOWN
61796	ENSG00000080345	RIF1	hsa-miR-137	Homo sapiens		Brain	Cancer/Malignant	HITS-CLIP	POSITIVE	DIRECT	DOWN
61797	ENSG00000080345	RIF1	hsa-miR-153-3p	Homo sapiens		Brain	Cancer/Malignant	HITS-CLIP	POSITIVE	DIRECT	DOWN
61798	ENSG00000080345	RIF1	hsa-miR-15a-5p	Homo sapiens		Brain	Cancer/Malignant	HITS-CLIP	POSITIVE	DIRECT	DOWN
61799	ENSG00000080345	RIF1	hsa-miR-15b-5p	Homo sapiens		Brain	Cancer/Malignant	HITS-CLIP	POSITIVE	DIRECT	DOWN
61800	ENSG00000080345	RIF1	hsa-miR-16-5p	Homo sapiens		Brain	Cancer/Malignant	HITS-CLIP	POSITIVE	DIRECT	DOWN
61801	ENSG00000080345	RIF1	hsa-miR-195-5p	Homo sapiens		Brain	Cancer/Malignant	HITS-CLIP	POSITIVE	DIRECT	DOWN
61802	ENSG00000080345	RIF1	hsa-miR-218-5p	Homo sapiens		Brain	Cancer/Malignant	HITS-CLIP	POSITIVE	DIRECT	DOWN
61803	ENSG00000080345	RIF1	hsa-miR-24-3p	Homo sapiens		Brain	Cancer/Malignant	HITS-CLIP	POSITIVE	DIRECT	DOWN
61804	ENSG00000080345	RIF1	hsa-miR-9-5p	Homo sapiens		Brain	Cancer/Malignant	HITS-CLIP	POSITIVE	DIRECT	DOWN
61805	ENSG00000080345	RIF1	hsa-miR-155-5p	Homo sapiens	HEK293	Kidney	Embryonic/Fetal	RNA-Seq	POSITIVE	INDIRECT	DOWN	24hrs post-transfection, Overexpression
61810	ENSG00000080345	RIF1	hsa-miR-147a	Homo sapiens	HCT116	Intestine	Cancer/Malignant	Microarrays	POSITIVE	INDIRECT	DOWN	3d post-transfection, Overexpression
61812	ENSG00000080345	RIF1	hsa-miR-16-5p	Homo sapiens	HELA	Cervix	Cancer/Malignant	Microarrays	POSITIVE	INDIRECT	DOWN	32hrs post-transfection, Overexpression
61813	ENSG00000080345	RIF1	hsa-miR-22-3p	Homo sapiens	ESC	Embryo	Embryonic/Fetal,Stem/Progenitor	Chimeric fragments	POSITIVE	DIRECT	DOWN
61814	ENSG00000080345	RIF1	hsa-miR-302a-3p	Homo sapiens	LCL	Peripheral Blood	Normal/Primary	Chimeric fragments	POSITIVE	DIRECT	DOWN
61815	ENSG00000080345	RIF1	hsa-miR-302b-3p	Homo sapiens	LCL	Peripheral Blood	Normal/Primary	Chimeric fragments	POSITIVE	DIRECT	DOWN
61816	ENSG00000080345	RIF1	hsa-miR-302c-3p	Homo sapiens	LCL	Peripheral Blood	Normal/Primary	Chimeric fragments	POSITIVE	DIRECT	DOWN
61817	ENSG00000080345	RIF1	hsa-miR-302d-3p	Homo sapiens	LCL	Peripheral Blood	Normal/Primary	Chimeric fragments	POSITIVE	DIRECT	DOWN
61818	ENSG00000080345	RIF1	hsa-miR-302e	Homo sapiens	LCL	Peripheral Blood	Normal/Primary	Chimeric fragments	POSITIVE	DIRECT	DOWN
61819	ENSG00000080345	RIF1	hsa-miR-92a-3p	Homo sapiens	HEK293	Kidney	Embryonic/Fetal	Chimeric fragments	POSITIVE	DIRECT	DOWN
73027	ENSG00000087206	UIMC1	hsa-miR-138-5p	Homo sapiens	UM1	Head/Neck	Cancer/Malignant	Microarrays	POSITIVE	INDIRECT	DOWN
73028	ENSG00000087206	UIMC1	hsa-miR-221-5p	Homo sapiens	HUVEC	Umbilical Vein	Normal/Primary	HITS-CLIP	POSITIVE	DIRECT	DOWN
73029	ENSG00000087206	UIMC1	hsa-miR-25-3p	Homo sapiens	MCF7	Mammary Gland	Cancer/Malignant	HITS-CLIP	POSITIVE	DIRECT	DOWN
73030	ENSG00000087206	UIMC1	hsa-miR-3677-5p	Homo sapiens	293S	Kidney	Embryonic/Fetal	HITS-CLIP	POSITIVE	DIRECT	DOWN	no treatment (control)
73033	ENSG00000087206	UIMC1	hsa-miR-212-3p	Homo sapiens	HEK293	Kidney	Embryonic/Fetal	Microarrays	POSITIVE	INDIRECT	DOWN	Overexpression
73034	ENSG00000087206	UIMC1	hsa-miR-671-5p	Homo sapiens	MCF10A	Mammary Gland	Cancer/Malignant	Microarrays	POSITIVE	INDIRECT	DOWN	1hr post EGF-stimulation, Silencing
115016	ENSG00000104320	NBN	hsa-miR-125a-3p	Homo sapiens	293S	Kidney	Embryonic/Fetal	HITS-CLIP	POSITIVE	DIRECT	DOWN	treatment: emetine
115017	ENSG00000104320	NBN	hsa-miR-125a-5p	Homo sapiens	TZMBL	Cervix	Cancer/Malignant	PAR-CLIP	POSITIVE	DIRECT	DOWN	shRNAs against HIV-1
115018	ENSG00000104320	NBN	hsa-miR-125b-5p	Homo sapiens	TZMBL	Cervix	Cancer/Malignant	PAR-CLIP	POSITIVE	DIRECT	DOWN	shRNAs against HIV-1
115019	ENSG00000104320	NBN	hsa-miR-1277-5p	Homo sapiens	LCLBAC		Normal/Primary	PAR-CLIP	POSITIVE	DIRECT	DOWN
115020	ENSG00000104320	NBN	hsa-miR-1299	Homo sapiens	BETA Cells	Pancreas	Normal/Primary	HITS-CLIP	POSITIVE	DIRECT	DOWN
115021	ENSG00000104320	NBN	hsa-miR-1301-3p	Homo sapiens	293S	Kidney	Embryonic/Fetal	HITS-CLIP	POSITIVE	DIRECT	DOWN	no treatment (control)
115022	ENSG00000104320	NBN	hsa-miR-132-3p	Homo sapiens			Cancer/Malignant	Microarrays	POSITIVE	INDIRECT	DOWN
115023	ENSG00000104320	NBN	hsa-miR-142-5p	Homo sapiens	BC1	Pleura	Cancer/Malignant	PAR-CLIP	POSITIVE	DIRECT	DOWN
115024	ENSG00000104320	NBN	hsa-miR-181a-5p	Homo sapiens	EF3DAGO2		Normal/Primary	PAR-CLIP	POSITIVE	DIRECT	DOWN
115025	ENSG00000104320	NBN	hsa-miR-181b-5p	Homo sapiens	EF3DAGO2		Normal/Primary	PAR-CLIP	POSITIVE	DIRECT	DOWN
115026	ENSG00000104320	NBN	hsa-miR-181c-5p	Homo sapiens	EF3DAGO2		Normal/Primary	PAR-CLIP	POSITIVE	DIRECT	DOWN
115027	ENSG00000104320	NBN	hsa-miR-181d-5p	Homo sapiens	EF3DAGO2		Normal/Primary	PAR-CLIP	POSITIVE	DIRECT	DOWN
115028	ENSG00000104320	NBN	hsa-miR-182-5p	Homo sapiens	BC1	Pleura	Cancer/Malignant	PAR-CLIP	POSITIVE	DIRECT	DOWN
115029	ENSG00000104320	NBN	hsa-miR-182-5p	Homo sapiens	BC3	Pleura	Cancer/Malignant	PAR-CLIP	POSITIVE	DIRECT	DOWN
115030	ENSG00000104320	NBN	hsa-miR-182-5p	Homo sapiens	HEK293T	Kidney	Embryonic/Fetal	Biotin-Microarrays	POSITIVE	INDIRECT	DOWN
115031	ENSG00000104320	NBN	hsa-miR-183-5p	Homo sapiens	293S	Kidney	Embryonic/Fetal	HITS-CLIP	POSITIVE	DIRECT	DOWN	no treatment (control)
115032	ENSG00000104320	NBN	hsa-miR-186-5p	Homo sapiens	HEK293	Kidney	Embryonic/Fetal	PAR-CLIP	POSITIVE	DIRECT	DOWN	mild MNase digestion
115033	ENSG00000104320	NBN	hsa-miR-192-5p	Homo sapiens			Cancer/Malignant	Microarrays	POSITIVE	INDIRECT	DOWN
115034	ENSG00000104320	NBN	hsa-miR-19b-1-5p	Homo sapiens	BC1	Pleura	Cancer/Malignant	PAR-CLIP	POSITIVE	DIRECT	DOWN
115035	ENSG00000104320	NBN	hsa-miR-204-5p	Homo sapiens	BETA Cells	Pancreas	Normal/Primary	HITS-CLIP	POSITIVE	DIRECT	DOWN
115036	ENSG00000104320	NBN	hsa-miR-21-3p	Homo sapiens	BT474	Mammary Gland	Cancer/Malignant	HITS-CLIP	POSITIVE	DIRECT	DOWN
115037	ENSG00000104320	NBN	hsa-miR-26a-5p	Homo sapiens	TZMBL	Cervix	Cancer/Malignant	PAR-CLIP	POSITIVE	DIRECT	DOWN	shRNAs against HIV-1
115038	ENSG00000104320	NBN	hsa-miR-33a-5p	Homo sapiens	HEK293	Kidney	Embryonic/Fetal	PAR-CLIP	POSITIVE	DIRECT	DOWN	mild MNase digestion
115039	ENSG00000104320	NBN	hsa-miR-33b-5p	Homo sapiens	BCBL1	Bone Marrow	Cancer/Malignant	HITS-CLIP	POSITIVE	DIRECT	DOWN
115040	ENSG00000104320	NBN	hsa-miR-340-5p	Homo sapiens	HEK293	Kidney	Embryonic/Fetal	PAR-CLIP	POSITIVE	DIRECT	DOWN	mild MNase digestion
115041	ENSG00000104320	NBN	hsa-miR-34a-5p	Homo sapiens	BT474	Mammary Gland	Cancer/Malignant	HITS-CLIP	POSITIVE	DIRECT	DOWN
115042	ENSG00000104320	NBN	hsa-miR-3679-5p	Homo sapiens	293S	Kidney	Embryonic/Fetal	HITS-CLIP	POSITIVE	DIRECT	DOWN	treatment: emetine
115043	ENSG00000104320	NBN	hsa-miR-374b-5p	Homo sapiens	BC1	Pleura	Cancer/Malignant	PAR-CLIP	POSITIVE	DIRECT	DOWN
115044	ENSG00000104320	NBN	hsa-miR-374b-5p	Homo sapiens	HEK293	Kidney	Embryonic/Fetal	PAR-CLIP	POSITIVE	DIRECT	DOWN	mild MNase digestion
115045	ENSG00000104320	NBN	hsa-miR-374b-5p	Homo sapiens	HELA	Cervix	Cancer/Malignant	HITS-CLIP	POSITIVE	DIRECT	DOWN	Hela cells were treated with control shRNA.
115046	ENSG00000104320	NBN	hsa-miR-5006-3p	Homo sapiens	BETA Cells	Pancreas	Normal/Primary	HITS-CLIP	POSITIVE	DIRECT	DOWN
115047	ENSG00000104320	NBN	hsa-miR-548ak	Homo sapiens	EF3DAGO2		Normal/Primary	PAR-CLIP	POSITIVE	DIRECT	DOWN
115048	ENSG00000104320	NBN	hsa-miR-548am-5p	Homo sapiens	EF3DAGO2		Normal/Primary	PAR-CLIP	POSITIVE	DIRECT	DOWN
115049	ENSG00000104320	NBN	hsa-miR-548au-5p	Homo sapiens	EF3DAGO2		Normal/Primary	PAR-CLIP	POSITIVE	DIRECT	DOWN
115050	ENSG00000104320	NBN	hsa-miR-548c-5p	Homo sapiens	EF3DAGO2		Normal/Primary	PAR-CLIP	POSITIVE	DIRECT	DOWN
115051	ENSG00000104320	NBN	hsa-miR-548d-5p	Homo sapiens	EF3DAGO2		Normal/Primary	PAR-CLIP	POSITIVE	DIRECT	DOWN
115052	ENSG00000104320	NBN	hsa-miR-548j-5p	Homo sapiens	EF3DAGO2		Normal/Primary	PAR-CLIP	POSITIVE	DIRECT	DOWN
115053	ENSG00000104320	NBN	hsa-miR-548o-5p	Homo sapiens	EF3DAGO2		Normal/Primary	PAR-CLIP	POSITIVE	DIRECT	DOWN
115054	ENSG00000104320	NBN	hsa-miR-548w	Homo sapiens	EF3DAGO2		Normal/Primary	PAR-CLIP	POSITIVE	DIRECT	DOWN
115055	ENSG00000104320	NBN	hsa-miR-627-5p	Homo sapiens	BCBL1	Bone Marrow	Cancer/Malignant	HITS-CLIP	POSITIVE	DIRECT	DOWN
115056	ENSG00000104320	NBN	hsa-miR-7-5p	Homo sapiens	BT474	Mammary Gland	Cancer/Malignant	HITS-CLIP	POSITIVE	DIRECT	DOWN
115057	ENSG00000104320	NBN	hsa-miR-876-5p	Homo sapiens	BETA Cells	Pancreas	Normal/Primary	HITS-CLIP	POSITIVE	DIRECT	DOWN
115058	ENSG00000104320	NBN	hsa-miR-944	Homo sapiens	LCLBAC		Normal/Primary	PAR-CLIP	POSITIVE	DIRECT	DOWN
115059	ENSG00000104320	NBN	hsa-miR-128-3p	Homo sapiens		Brain	Cancer/Malignant	HITS-CLIP	POSITIVE	DIRECT	DOWN
115060	ENSG00000104320	NBN	hsa-miR-33a-5p	Homo sapiens		Brain	Cancer/Malignant	HITS-CLIP	POSITIVE	DIRECT	DOWN
115061	ENSG00000104320	NBN	hsa-miR-33b-5p	Homo sapiens		Brain	Cancer/Malignant	HITS-CLIP	POSITIVE	DIRECT	DOWN
115062	ENSG00000104320	NBN	hsa-miR-1-3p	Homo sapiens	HELA	Cervix	Cancer/Malignant	RPF-Seq	POSITIVE	INDIRECT	DOWN	24hrs post-transfection, Overexpression
115063	ENSG00000104320	NBN	hsa-miR-1-3p	Homo sapiens	U2OS	Bone	Cancer/Malignant	RPF-Seq	POSITIVE	INDIRECT	DOWN	24hrs post-transfection, poly(A)-selected cytoplasmic RNA, Overexpression
115064	ENSG00000104320	NBN	hsa-miR-1-3p	Homo sapiens	U2OS	Bone	Cancer/Malignant	RPF-Seq	POSITIVE	INDIRECT	DOWN	24hrs post-transfection, tRNA and rRNA depleted, Overexpression
115065	ENSG00000104320	NBN	hsa-miR-1-3p	Homo sapiens	U2OS	Bone	Cancer/Malignant	RPF-Seq	POSITIVE	INDIRECT	DOWN	24hrs post-transfection, poly(A)-selected total RNA, Overexpression
115066	ENSG00000104320	NBN	hsa-miR-1-3p	Homo sapiens	U2OS	Bone	Cancer/Malignant	RNA-Seq	POSITIVE	INDIRECT	DOWN	24hrs post-transfection, tRNA and rRNA depleted, Overexpression
115067	ENSG00000104320	NBN	hsa-miR-1-3p	Homo sapiens	U2OS	Bone	Cancer/Malignant	RNA-Seq	POSITIVE	INDIRECT	DOWN	24hrs post-transfection, poly(A)-selected total RNA, Overexpression
115070	ENSG00000104320	NBN	hsa-miR-16-5p	Homo sapiens	HELA	Cervix	Cancer/Malignant	Microarrays	POSITIVE	INDIRECT	DOWN	32hrs post-transfection, Overexpression
115072	ENSG00000104320	NBN	hsa-miR-210-3p	Homo sapiens	HUVEC	Umbilical Vein	Normal/Primary	Microarrays	POSITIVE	INDIRECT	DOWN	24hrs post-transfection, Overexpression
115073	ENSG00000104320	NBN	hsa-miR-374a-5p	Homo sapiens	MCF7	Mammary Gland	Cancer/Malignant	Microarrays	POSITIVE	INDIRECT	DOWN	36hrs post-transfection, Overexpression
115074	ENSG00000104320	NBN	hsa-miR-132-3p	Homo sapiens	HELA	Cervix	Cancer/Malignant	Microarrays	POSITIVE	INDIRECT	DOWN	24hrs post-transfection, Overexpression
115075	ENSG00000104320	NBN	hsa-miR-1-3p	Homo sapiens	HELA	Cervix	Cancer/Malignant	Microarrays	POSITIVE	INDIRECT	DOWN	24hrs post-transfection, Overexpression
120437	ENSG00000105229	PIAS4	hsa-let-7a-5p	Homo sapiens	HELA	Cervix	Cancer/Malignant	Microarrays	POSITIVE	INDIRECT	DOWN
120438	ENSG00000105229	PIAS4	hsa-miR-10a-3p	Homo sapiens	293S	Kidney	Embryonic/Fetal	HITS-CLIP	POSITIVE	DIRECT	DOWN	no treatment (control)
120439	ENSG00000105229	PIAS4	hsa-miR-126-5p	Homo sapiens	293S	Kidney	Embryonic/Fetal	HITS-CLIP	POSITIVE	DIRECT	DOWN	no treatment (control)
120440	ENSG00000105229	PIAS4	hsa-miR-146a-3p	Homo sapiens	LCL35		Normal/Primary	PAR-CLIP	POSITIVE	DIRECT	DOWN
120441	ENSG00000105229	PIAS4	hsa-miR-149-5p	Homo sapiens	HS5	Bone Marrow	Normal/Primary	HITS-CLIP	POSITIVE	DIRECT	DOWN
120442	ENSG00000105229	PIAS4	hsa-miR-151a-5p	Homo sapiens	TZMBL	Cervix	Cancer/Malignant	PAR-CLIP	POSITIVE	DIRECT	DOWN	shRNAs against HIV-1
120443	ENSG00000105229	PIAS4	hsa-miR-17-5p	Homo sapiens	293S	Kidney	Embryonic/Fetal	HITS-CLIP	POSITIVE	DIRECT	DOWN	no treatment (control)
120444	ENSG00000105229	PIAS4	hsa-miR-20b-5p	Homo sapiens	293S	Kidney	Embryonic/Fetal	HITS-CLIP	POSITIVE	DIRECT	DOWN	no treatment (control)
120445	ENSG00000105229	PIAS4	hsa-miR-324-3p	Homo sapiens	293S	Kidney	Embryonic/Fetal	HITS-CLIP	POSITIVE	DIRECT	DOWN	treatment: emetine
120446	ENSG00000105229	PIAS4	hsa-miR-32-5p	Homo sapiens	HEK293	Kidney	Embryonic/Fetal	PAR-CLIP	POSITIVE	DIRECT	DOWN	mild MNase digestion
120447	ENSG00000105229	PIAS4	hsa-miR-326	Homo sapiens	LCL35		Normal/Primary	PAR-CLIP	POSITIVE	DIRECT	DOWN
120448	ENSG00000105229	PIAS4	hsa-miR-33a-5p	Homo sapiens	BCBL1	Bone Marrow	Cancer/Malignant	HITS-CLIP	POSITIVE	DIRECT	DOWN
120449	ENSG00000105229	PIAS4	hsa-miR-33b-5p	Homo sapiens	BCBL1	Bone Marrow	Cancer/Malignant	HITS-CLIP	POSITIVE	DIRECT	DOWN
120450	ENSG00000105229	PIAS4	hsa-miR-92a-3p	Homo sapiens	HEK293	Kidney	Embryonic/Fetal	PAR-CLIP	POSITIVE	DIRECT	DOWN	mild MNase digestion
120451	ENSG00000105229	PIAS4	hsa-miR-93-5p	Homo sapiens	293S	Kidney	Embryonic/Fetal	HITS-CLIP	POSITIVE	DIRECT	DOWN	no treatment (control)
120452	ENSG00000105229	PIAS4	hsa-miR-944	Homo sapiens	BC3	Pleura	Cancer/Malignant	PAR-CLIP	POSITIVE	DIRECT	DOWN
120453	ENSG00000105229	PIAS4	hsa-miR-1-3p	Homo sapiens	HELA	Cervix	Cancer/Malignant	RNA-Seq	POSITIVE	INDIRECT	DOWN	24hrs post-transfection, Overexpression
120454	ENSG00000105229	PIAS4	hsa-miR-1-3p	Homo sapiens	U2OS	Bone	Cancer/Malignant	RNA-Seq	POSITIVE	INDIRECT	DOWN	24hrs post-transfection, poly(A)-selected cytoplasmic RNA, Overexpression
120458	ENSG00000105229	PIAS4	hsa-miR-494-3p	Homo sapiens	HELA	Cervix	Cancer/Malignant	RNA-Seq	POSITIVE	INDIRECT	DOWN	24hrs post-transfection, Overexpression
120460	ENSG00000105229	PIAS4	hsa-miR-503-5p	Homo sapiens	HELA	Cervix	Cancer/Malignant	RNA-Seq	POSITIVE	INDIRECT	DOWN	24hrs post-transfection, Overexpression
120461	ENSG00000105229	PIAS4	hsa-miR-10b-5p	Homo sapiens	U872M1	Brain	Cancer/Malignant	Microarrays	POSITIVE	INDIRECT	DOWN	Silencing
121324	ENSG00000105393	BABAM1	hsa-miR-107	Homo sapiens	FLPIN_TREX_293	Kidney	Normal/Primary	CLASH	POSITIVE	DIRECT	DOWN
121325	ENSG00000105393	BABAM1	hsa-miR-124-3p	Homo sapiens			Cancer/Malignant	Microarrays	POSITIVE	INDIRECT	DOWN
121326	ENSG00000105393	BABAM1	hsa-miR-1295a	Homo sapiens	293S	Kidney	Embryonic/Fetal	HITS-CLIP	POSITIVE	DIRECT	DOWN	no treatment (control)
121327	ENSG00000105393	BABAM1	hsa-miR-140-5p	Homo sapiens	293S	Kidney	Embryonic/Fetal	HITS-CLIP	POSITIVE	DIRECT	DOWN	treatment: emetine
121328	ENSG00000105393	BABAM1	hsa-miR-146a-5p	Homo sapiens	293S	Kidney	Embryonic/Fetal	HITS-CLIP	POSITIVE	DIRECT	DOWN	no treatment (control)
121329	ENSG00000105393	BABAM1	hsa-miR-146b-5p	Homo sapiens	293S	Kidney	Embryonic/Fetal	HITS-CLIP	POSITIVE	DIRECT	DOWN	no treatment (control)
121330	ENSG00000105393	BABAM1	hsa-miR-148a-3p	Homo sapiens	293S	Kidney	Embryonic/Fetal	HITS-CLIP	POSITIVE	DIRECT	DOWN	treatment: emetine
121331	ENSG00000105393	BABAM1	hsa-miR-148b-3p	Homo sapiens	293S	Kidney	Embryonic/Fetal	HITS-CLIP	POSITIVE	DIRECT	DOWN	treatment: emetine
121332	ENSG00000105393	BABAM1	hsa-miR-151a-5p	Homo sapiens	TZMBL	Cervix	Cancer/Malignant	PAR-CLIP	POSITIVE	DIRECT	DOWN	shRNAs against HIV-1
121333	ENSG00000105393	BABAM1	hsa-miR-152-3p	Homo sapiens	293S	Kidney	Embryonic/Fetal	HITS-CLIP	POSITIVE	DIRECT	DOWN	treatment: emetine
121334	ENSG00000105393	BABAM1	hsa-miR-182-5p	Homo sapiens	HEK293T	Kidney	Embryonic/Fetal	Biotin-Microarrays	POSITIVE	INDIRECT	DOWN
121335	ENSG00000105393	BABAM1	hsa-miR-18a-5p	Homo sapiens	HEK293	Kidney	Embryonic/Fetal	PAR-CLIP	POSITIVE	DIRECT	DOWN	mild MNase digestion
121336	ENSG00000105393	BABAM1	hsa-miR-1976	Homo sapiens	293S	Kidney	Embryonic/Fetal	HITS-CLIP	POSITIVE	DIRECT	DOWN	treatment: emetine
121337	ENSG00000105393	BABAM1	hsa-miR-19b-1-5p	Homo sapiens	BETA Cells	Pancreas	Normal/Primary	HITS-CLIP	POSITIVE	DIRECT	DOWN
121338	ENSG00000105393	BABAM1	hsa-miR-218-1-3p	Homo sapiens	293S	Kidney	Embryonic/Fetal	HITS-CLIP	POSITIVE	DIRECT	DOWN	no treatment (control)
121339	ENSG00000105393	BABAM1	hsa-miR-24-3p	Homo sapiens	HUVEC	Umbilical Vein	Normal/Primary	HITS-CLIP	POSITIVE	DIRECT	DOWN
121340	ENSG00000105393	BABAM1	hsa-miR-26b-5p	Homo sapiens			Cancer/Malignant	Microarrays	POSITIVE	INDIRECT	DOWN
121341	ENSG00000105393	BABAM1	hsa-miR-3115	Homo sapiens	293S	Kidney	Embryonic/Fetal	HITS-CLIP	POSITIVE	DIRECT	DOWN	no treatment (control)
121342	ENSG00000105393	BABAM1	hsa-miR-34a-5p	Homo sapiens	HCT116	Intestine	Cancer/Malignant	Biotin-Microarrays	POSITIVE	INDIRECT	DOWN
121343	ENSG00000105393	BABAM1	hsa-miR-3677-5p	Homo sapiens	293S	Kidney	Embryonic/Fetal	HITS-CLIP	POSITIVE	DIRECT	DOWN	treatment: emetine
121344	ENSG00000105393	BABAM1	hsa-miR-582-3p	Homo sapiens	TZMBL	Cervix	Cancer/Malignant	PAR-CLIP	POSITIVE	DIRECT	DOWN	shRNAs against HIV-1
121345	ENSG00000105393	BABAM1	hsa-miR-660-3p	Homo sapiens	293S	Kidney	Embryonic/Fetal	HITS-CLIP	POSITIVE	DIRECT	DOWN	treatment: emetine
121346	ENSG00000105393	BABAM1	hsa-miR-877-3p	Homo sapiens	BT474	Mammary Gland	Cancer/Malignant	HITS-CLIP	POSITIVE	DIRECT	DOWN
121351	ENSG00000105393	BABAM1	hsa-miR-1-3p	Homo sapiens	U2OS	Bone	Cancer/Malignant	RNA-Seq	POSITIVE	INDIRECT	DOWN	24hrs post-transfection, tRNA and rRNA depleted, Overexpression
121353	ENSG00000105393	BABAM1	hsa-miR-7-5p	Homo sapiens	HEY	Ovary	Cancer/Malignant	Microarrays	POSITIVE	INDIRECT	DOWN	48hrs post-transfection, Overexpression
121354	ENSG00000105393	BABAM1	hsa-miR-7-5p	Homo sapiens	A549	Lung	Cancer/Malignant	Microarrays	POSITIVE	INDIRECT	DOWN	24hrs post-transfection, Overexpression
156728	ENSG00000111802	TDP2	hsa-miR-103a-3p	Homo sapiens	BC3	Pleura	Cancer/Malignant	PAR-CLIP	POSITIVE	DIRECT	DOWN
156729	ENSG00000111802	TDP2	hsa-miR-107	Homo sapiens	BC3	Pleura	Cancer/Malignant	PAR-CLIP	POSITIVE	DIRECT	DOWN
156730	ENSG00000111802	TDP2	hsa-miR-1260a	Homo sapiens	BC1	Pleura	Cancer/Malignant	PAR-CLIP	POSITIVE	DIRECT	DOWN
156731	ENSG00000111802	TDP2	hsa-miR-1260b	Homo sapiens	BC1	Pleura	Cancer/Malignant	PAR-CLIP	POSITIVE	DIRECT	DOWN
156732	ENSG00000111802	TDP2	hsa-miR-1306-5p	Homo sapiens	EF3DAGO2		Normal/Primary	PAR-CLIP	POSITIVE	DIRECT	DOWN
156733	ENSG00000111802	TDP2	hsa-miR-16-2-3p	Homo sapiens	BETA Cells	Pancreas	Normal/Primary	HITS-CLIP	POSITIVE	DIRECT	DOWN
156734	ENSG00000111802	TDP2	hsa-miR-193b-3p	Homo sapiens	BC1	Pleura	Cancer/Malignant	PAR-CLIP	POSITIVE	DIRECT	DOWN
156735	ENSG00000111802	TDP2	hsa-miR-195-3p	Homo sapiens	BETA Cells	Pancreas	Normal/Primary	HITS-CLIP	POSITIVE	DIRECT	DOWN
156736	ENSG00000111802	TDP2	hsa-miR-424-5p	Homo sapiens	BC3	Pleura	Cancer/Malignant	PAR-CLIP	POSITIVE	DIRECT	DOWN
156737	ENSG00000111802	TDP2	hsa-miR-500a-3p	Homo sapiens	BETA Cells	Pancreas	Normal/Primary	HITS-CLIP	POSITIVE	DIRECT	DOWN
156738	ENSG00000111802	TDP2	hsa-miR-501-3p	Homo sapiens	BETA Cells	Pancreas	Normal/Primary	HITS-CLIP	POSITIVE	DIRECT	DOWN
156739	ENSG00000111802	TDP2	hsa-miR-502-3p	Homo sapiens	BETA Cells	Pancreas	Normal/Primary	HITS-CLIP	POSITIVE	DIRECT	DOWN
156740	ENSG00000111802	TDP2	hsa-miR-522-5p	Homo sapiens	MDAMB468	Mammary Gland	Cancer/Malignant	AGO-IP	POSITIVE	INDIRECT	DOWN	Biotinylated miR-522 mimic transfection
156741	ENSG00000111802	TDP2	hsa-miR-532-3p	Homo sapiens	293S	Kidney	Embryonic/Fetal	HITS-CLIP	POSITIVE	DIRECT	DOWN	no treatment (control)
156742	ENSG00000111802	TDP2	hsa-miR-545-3p	Homo sapiens	293S	Kidney	Embryonic/Fetal	HITS-CLIP	POSITIVE	DIRECT	DOWN	treatment: emetine
156743	ENSG00000111802	TDP2	hsa-miR-625-5p	Homo sapiens	293S	Kidney	Embryonic/Fetal	HITS-CLIP	POSITIVE	DIRECT	DOWN	treatment: emetine
156744	ENSG00000111802	TDP2	hsa-miR-103a-3p	Homo sapiens		Brain	Cancer/Malignant	HITS-CLIP	POSITIVE	DIRECT	DOWN
156745	ENSG00000111802	TDP2	hsa-miR-107	Homo sapiens		Brain	Cancer/Malignant	HITS-CLIP	POSITIVE	DIRECT	DOWN
156746	ENSG00000111802	TDP2	hsa-miR-15a-5p	Homo sapiens		Brain	Cancer/Malignant	HITS-CLIP	POSITIVE	DIRECT	DOWN
156747	ENSG00000111802	TDP2	hsa-miR-15b-5p	Homo sapiens		Brain	Cancer/Malignant	HITS-CLIP	POSITIVE	DIRECT	DOWN
156748	ENSG00000111802	TDP2	hsa-miR-16-5p	Homo sapiens		Brain	Cancer/Malignant	HITS-CLIP	POSITIVE	DIRECT	DOWN
156749	ENSG00000111802	TDP2	hsa-miR-195-5p	Homo sapiens		Brain	Cancer/Malignant	HITS-CLIP	POSITIVE	DIRECT	DOWN
156750	ENSG00000111802	TDP2	hsa-miR-497-5p	Homo sapiens		Brain	Cancer/Malignant	HITS-CLIP	POSITIVE	DIRECT	DOWN
156752	ENSG00000111802	TDP2	hsa-miR-124-3p	Homo sapiens	HELA	Cervix	Cancer/Malignant	RNA-Seq	POSITIVE	INDIRECT	DOWN	24hrs post-transfection, Overexpression
156754	ENSG00000111802	TDP2	hsa-miR-10b-5p	Homo sapiens	U872M1	Brain	Cancer/Malignant	Microarrays	POSITIVE	INDIRECT	DOWN	Silencing
158574	ENSG00000112130	RNF8	hsa-miR-100-5p	Homo sapiens	1386LN	Head/Neck	Cancer/Malignant	Microarrays	POSITIVE	INDIRECT	DOWN
158576	ENSG00000112130	RNF8	hsa-miR-100-5p	Homo sapiens	HACAT	Skin	Normal/Primary	Microarrays	POSITIVE	INDIRECT	DOWN
158578	ENSG00000112130	RNF8	hsa-miR-103a-3p	Homo sapiens	HEK293	Kidney	Embryonic/Fetal	PAR-CLIP	POSITIVE	DIRECT	DOWN	mild MNase digestion
158579	ENSG00000112130	RNF8	hsa-miR-107	Homo sapiens	HEK293	Kidney	Embryonic/Fetal	PAR-CLIP	POSITIVE	DIRECT	DOWN	mild MNase digestion
158580	ENSG00000112130	RNF8	hsa-miR-130a-5p	Homo sapiens	BETA Cells	Pancreas	Normal/Primary	HITS-CLIP	POSITIVE	DIRECT	DOWN
158581	ENSG00000112130	RNF8	hsa-miR-1343-3p	Homo sapiens	293S	Kidney	Embryonic/Fetal	HITS-CLIP	POSITIVE	DIRECT	DOWN	treatment:emetine
158582	ENSG00000112130	RNF8	hsa-miR-155-5p	Homo sapiens	EF3DAGO2		Normal/Primary	PAR-CLIP	POSITIVE	DIRECT	DOWN
158583	ENSG00000112130	RNF8	hsa-miR-224-5p	Homo sapiens	293S	Kidney	Embryonic/Fetal	HITS-CLIP	POSITIVE	DIRECT	DOWN	treatment:emetine
158584	ENSG00000112130	RNF8	hsa-miR-3065-5p	Homo sapiens	293S	Kidney	Embryonic/Fetal	HITS-CLIP	POSITIVE	DIRECT	DOWN	no treatment (control)
158585	ENSG00000112130	RNF8	hsa-miR-424-5p	Homo sapiens	293S	Kidney	Embryonic/Fetal	HITS-CLIP	POSITIVE	DIRECT	DOWN	no treatment (control)
158586	ENSG00000112130	RNF8	hsa-miR-497-5p	Homo sapiens	293S	Kidney	Embryonic/Fetal	HITS-CLIP	POSITIVE	DIRECT	DOWN	no treatment (control)
158587	ENSG00000112130	RNF8	hsa-miR-500b-5p	Homo sapiens	293S	Kidney	Embryonic/Fetal	HITS-CLIP	POSITIVE	DIRECT	DOWN	treatment:emetine
158588	ENSG00000112130	RNF8	hsa-miR-501-5p	Homo sapiens	293S	Kidney	Embryonic/Fetal	HITS-CLIP	POSITIVE	DIRECT	DOWN	treatment:emetine
158589	ENSG00000112130	RNF8	hsa-miR-545-3p	Homo sapiens	BETA Cells	Pancreas	Normal/Primary	HITS-CLIP	POSITIVE	DIRECT	DOWN
158590	ENSG00000112130	RNF8	hsa-miR-7-1-3p	Homo sapiens	293S	Kidney	Embryonic/Fetal	HITS-CLIP	POSITIVE	DIRECT	DOWN	no treatment (control)
158592	ENSG00000112130	RNF8	hsa-miR-1-3p	Homo sapiens	HELA	Cervix	Cancer/Malignant	RPF-Seq	POSITIVE	INDIRECT	DOWN	24hrs post-transfection, Overexpression
158593	ENSG00000112130	RNF8	hsa-miR-1-3p	Homo sapiens	HELA	Cervix	Cancer/Malignant	RNA-Seq	POSITIVE	INDIRECT	DOWN	24hrs post-transfection, Overexpression
158594	ENSG00000112130	RNF8	hsa-let-7b-5p	Homo sapiens	HELA	Cervix	Cancer/Malignant	Microarrays	POSITIVE	INDIRECT	DOWN	32hrs post-transfection, Overexpression
158595	ENSG00000112130	RNF8	hsa-let-7a-5p	Homo sapiens	HEK293	Kidney	Embryonic/Fetal	Chimeric fragments	POSITIVE	DIRECT	DOWN
158596	ENSG00000112130	RNF8	hsa-let-7b-5p	Homo sapiens	HEK293	Kidney	Embryonic/Fetal	Chimeric fragments	POSITIVE	DIRECT	DOWN
158597	ENSG00000112130	RNF8	hsa-let-7c-5p	Homo sapiens	HEK293	Kidney	Embryonic/Fetal	Chimeric fragments	POSITIVE	DIRECT	DOWN
167031	ENSG00000113522	RAD50	hsa-miR-125b-1-3p	Homo sapiens	BETA Cells	Pancreas	Normal/Primary	HITS-CLIP	POSITIVE	DIRECT	DOWN
167032	ENSG00000113522	RAD50	hsa-miR-1303	Homo sapiens	EF3DAGO2		Normal/Primary	PAR-CLIP	POSITIVE	DIRECT	DOWN
167033	ENSG00000113522	RAD50	hsa-miR-1305	Homo sapiens	293S	Kidney	Embryonic/Fetal	HITS-CLIP	POSITIVE	DIRECT	DOWN	no treatment (control)
167034	ENSG00000113522	RAD50	hsa-miR-145-5p	Homo sapiens	BETA Cells	Pancreas	Normal/Primary	HITS-CLIP	POSITIVE	DIRECT	DOWN
167035	ENSG00000113522	RAD50	hsa-miR-148b-3p	Homo sapiens	BETA Cells	Pancreas	Normal/Primary	HITS-CLIP	POSITIVE	DIRECT	DOWN
167036	ENSG00000113522	RAD50	hsa-miR-1915-3p	Homo sapiens	BT474	Mammary Gland	Cancer/Malignant	HITS-CLIP	POSITIVE	DIRECT	DOWN
167037	ENSG00000113522	RAD50	hsa-miR-20a-3p	Homo sapiens	HUVEC	Umbilical Vein	Normal/Primary	HITS-CLIP	POSITIVE	DIRECT	DOWN
167038	ENSG00000113522	RAD50	hsa-miR-212-3p	Homo sapiens	BT474	Mammary Gland	Cancer/Malignant	HITS-CLIP	POSITIVE	DIRECT	DOWN
167039	ENSG00000113522	RAD50	hsa-miR-2355-3p	Homo sapiens	293S	Kidney	Embryonic/Fetal	HITS-CLIP	POSITIVE	DIRECT	DOWN	treatment:hippuristanol
167040	ENSG00000113522	RAD50	hsa-miR-26b-3p	Homo sapiens	BCBL1	Bone Marrow	Cancer/Malignant	HITS-CLIP	POSITIVE	DIRECT	DOWN
167041	ENSG00000113522	RAD50	hsa-miR-3065-3p	Homo sapiens	293S	Kidney	Embryonic/Fetal	HITS-CLIP	POSITIVE	DIRECT	DOWN	no treatment (control)
167042	ENSG00000113522	RAD50	hsa-miR-3065-3p	Homo sapiens	293S	Kidney	Embryonic/Fetal	HITS-CLIP	POSITIVE	DIRECT	DOWN	treatment:hippuristanol
167043	ENSG00000113522	RAD50	hsa-miR-330-5p	Homo sapiens	BCBL1	Bone Marrow	Cancer/Malignant	HITS-CLIP	POSITIVE	DIRECT	DOWN
167044	ENSG00000113522	RAD50	hsa-miR-338-3p	Homo sapiens	HS27A	Bone Marrow	Normal/Primary	HITS-CLIP	POSITIVE	DIRECT	DOWN
167045	ENSG00000113522	RAD50	hsa-miR-338-3p	Homo sapiens	293S	Kidney	Embryonic/Fetal	HITS-CLIP	POSITIVE	DIRECT	DOWN	no treatment (control)
167046	ENSG00000113522	RAD50	hsa-miR-338-3p	Homo sapiens	293S	Kidney	Embryonic/Fetal	HITS-CLIP	POSITIVE	DIRECT	DOWN	treatment:hippuristanol
167047	ENSG00000113522	RAD50	hsa-miR-362-5p	Homo sapiens	293S	Kidney	Embryonic/Fetal	HITS-CLIP	POSITIVE	DIRECT	DOWN	treatment: emetine
167048	ENSG00000113522	RAD50	hsa-miR-409-5p	Homo sapiens	BETA Cells	Pancreas	Normal/Primary	HITS-CLIP	POSITIVE	DIRECT	DOWN
167049	ENSG00000113522	RAD50	hsa-miR-432-5p	Homo sapiens	BETA Cells	Pancreas	Normal/Primary	HITS-CLIP	POSITIVE	DIRECT	DOWN
167050	ENSG00000113522	RAD50	hsa-miR-450a-5p	Homo sapiens	HELA	Cervix	Cancer/Malignant	HITS-CLIP	POSITIVE	DIRECT	DOWN	Hela cells were treated with control shRNA.
167051	ENSG00000113522	RAD50	hsa-miR-450b-5p	Homo sapiens	HELA	Cervix	Cancer/Malignant	HITS-CLIP	POSITIVE	DIRECT	DOWN	Hela cells were treated with control shRNA.
167052	ENSG00000113522	RAD50	hsa-miR-4745-5p	Homo sapiens	BC3	Pleura	Cancer/Malignant	PAR-CLIP	POSITIVE	DIRECT	DOWN
167053	ENSG00000113522	RAD50	hsa-miR-500b-5p	Homo sapiens	293S	Kidney	Embryonic/Fetal	HITS-CLIP	POSITIVE	DIRECT	DOWN	treatment: emetine
167054	ENSG00000113522	RAD50	hsa-miR-589-3p	Homo sapiens	293S	Kidney	Embryonic/Fetal	HITS-CLIP	POSITIVE	DIRECT	DOWN	treatment: emetine
167055	ENSG00000113522	RAD50	hsa-miR-221-3p	Homo sapiens		Brain	Cancer/Malignant	HITS-CLIP	POSITIVE	DIRECT	DOWN
167056	ENSG00000113522	RAD50	hsa-miR-30b-5p	Homo sapiens		Brain	Cancer/Malignant	HITS-CLIP	POSITIVE	DIRECT	DOWN
167057	ENSG00000113522	RAD50	hsa-miR-30c-5p	Homo sapiens		Brain	Cancer/Malignant	HITS-CLIP	POSITIVE	DIRECT	DOWN
167058	ENSG00000113522	RAD50	hsa-miR-320a	Homo sapiens		Brain	Cancer/Malignant	HITS-CLIP	POSITIVE	DIRECT	DOWN
167059	ENSG00000113522	RAD50	hsa-miR-1-3p	Homo sapiens	U2OS	Bone	Cancer/Malignant	RPF-Seq	POSITIVE	INDIRECT	DOWN	24hrs post-transfection, poly(A)-selected cytoplasmic RNA, Overexpression
167060	ENSG00000113522	RAD50	hsa-miR-1-3p	Homo sapiens	U2OS	Bone	Cancer/Malignant	RPF-Seq	POSITIVE	INDIRECT	DOWN	24hrs post-transfection, tRNA and rRNA depleted, Overexpression
167061	ENSG00000113522	RAD50	hsa-miR-1-3p	Homo sapiens	U2OS	Bone	Cancer/Malignant	RPF-Seq	POSITIVE	INDIRECT	DOWN	24hrs post-transfection, poly(A)-selected total RNA, Overexpression
167062	ENSG00000113522	RAD50	hsa-miR-10b-5p	Homo sapiens	U872M1	Brain	Cancer/Malignant	Microarrays	POSITIVE	INDIRECT	DOWN	Silencing
167065	ENSG00000113522	RAD50	hsa-miR-16-5p	Homo sapiens	HELA	Cervix	Cancer/Malignant	Microarrays	POSITIVE	INDIRECT	DOWN	32hrs post-transfection, Overexpression
167067	ENSG00000113522	RAD50	hsa-miR-210-3p	Homo sapiens	HUVEC	Umbilical Vein	Normal/Primary	Microarrays	POSITIVE	INDIRECT	DOWN	24hrs post-transfection, Overexpression
183059	ENSG00000116030	SUMO1	hsa-miR-125b-2-3p	Homo sapiens	HS5	Bone Marrow	Normal/Primary	HITS-CLIP	POSITIVE	DIRECT	DOWN
183060	ENSG00000116030	SUMO1	hsa-miR-133a-3p	Homo sapiens	BETA Cells	Pancreas	Normal/Primary	HITS-CLIP	POSITIVE	DIRECT	DOWN
183061	ENSG00000116030	SUMO1	hsa-miR-138-5p	Homo sapiens	293S	Kidney	Embryonic/Fetal	HITS-CLIP	POSITIVE	DIRECT	DOWN	treatment:emetine
183062	ENSG00000116030	SUMO1	hsa-miR-141-3p	Homo sapiens	BT474	Mammary Gland	Cancer/Malignant	HITS-CLIP	POSITIVE	DIRECT	DOWN
183063	ENSG00000116030	SUMO1	hsa-miR-146a-3p	Homo sapiens	BETA Cells	Pancreas	Normal/Primary	HITS-CLIP	POSITIVE	DIRECT	DOWN
183064	ENSG00000116030	SUMO1	hsa-miR-18a-5p	Homo sapiens	293S	Kidney	Embryonic/Fetal	HITS-CLIP	POSITIVE	DIRECT	DOWN	treatment:hippuristanol
183065	ENSG00000116030	SUMO1	hsa-miR-18b-5p	Homo sapiens	293S	Kidney	Embryonic/Fetal	HITS-CLIP	POSITIVE	DIRECT	DOWN	treatment:hippuristanol
183066	ENSG00000116030	SUMO1	hsa-miR-192-5p	Homo sapiens	293S	Kidney	Embryonic/Fetal	HITS-CLIP	POSITIVE	DIRECT	DOWN	no treatment (control)
183067	ENSG00000116030	SUMO1	hsa-miR-192-5p	Homo sapiens	293S	Kidney	Embryonic/Fetal	HITS-CLIP	POSITIVE	DIRECT	DOWN	treatment:hippuristanol
183068	ENSG00000116030	SUMO1	hsa-miR-200a-3p	Homo sapiens	BT474	Mammary Gland	Cancer/Malignant	HITS-CLIP	POSITIVE	DIRECT	DOWN
183069	ENSG00000116030	SUMO1	hsa-miR-215-5p	Homo sapiens	293S	Kidney	Embryonic/Fetal	HITS-CLIP	POSITIVE	DIRECT	DOWN	no treatment (control)
183070	ENSG00000116030	SUMO1	hsa-miR-215-5p	Homo sapiens	293S	Kidney	Embryonic/Fetal	HITS-CLIP	POSITIVE	DIRECT	DOWN	treatment:hippuristanol
183071	ENSG00000116030	SUMO1	hsa-miR-224-3p	Homo sapiens	293S	Kidney	Embryonic/Fetal	HITS-CLIP	POSITIVE	DIRECT	DOWN	treatment:hippuristanol
183072	ENSG00000116030	SUMO1	hsa-miR-224-5p	Homo sapiens	HS5	Bone Marrow	Normal/Primary	HITS-CLIP	POSITIVE	DIRECT	DOWN
183073	ENSG00000116030	SUMO1	hsa-miR-296-5p	Homo sapiens	HS5	Bone Marrow	Normal/Primary	HITS-CLIP	POSITIVE	DIRECT	DOWN
183074	ENSG00000116030	SUMO1	hsa-miR-301a-3p	Homo sapiens	BT474	Mammary Gland	Cancer/Malignant	HITS-CLIP	POSITIVE	DIRECT	DOWN
183075	ENSG00000116030	SUMO1	hsa-miR-378a-5p	Homo sapiens	293S	Kidney	Embryonic/Fetal	HITS-CLIP	POSITIVE	DIRECT	DOWN	treatment:hippuristanol
183076	ENSG00000116030	SUMO1	hsa-miR-3929	Homo sapiens	293S	Kidney	Embryonic/Fetal	HITS-CLIP	POSITIVE	DIRECT	DOWN	treatment:emetine
183077	ENSG00000116030	SUMO1	hsa-miR-454-3p	Homo sapiens	BT474	Mammary Gland	Cancer/Malignant	HITS-CLIP	POSITIVE	DIRECT	DOWN
183078	ENSG00000116030	SUMO1	hsa-miR-548an	Homo sapiens	293S	Kidney	Embryonic/Fetal	HITS-CLIP	POSITIVE	DIRECT	DOWN	treatment:hippuristanol
183079	ENSG00000116030	SUMO1	hsa-miR-676-3p	Homo sapiens	293S	Kidney	Embryonic/Fetal	HITS-CLIP	POSITIVE	DIRECT	DOWN	treatment:hippuristanol
183080	ENSG00000116030	SUMO1	hsa-miR-877-3p	Homo sapiens	BETA Cells	Pancreas	Normal/Primary	HITS-CLIP	POSITIVE	DIRECT	DOWN
183081	ENSG00000116030	SUMO1	hsa-miR-942-5p	Homo sapiens	293S	Kidney	Embryonic/Fetal	HITS-CLIP	POSITIVE	DIRECT	DOWN	no treatment (control)
183082	ENSG00000116030	SUMO1	hsa-miR-942-5p	Homo sapiens	293S	Kidney	Embryonic/Fetal	HITS-CLIP	POSITIVE	DIRECT	DOWN	treatment: arsenite
183083	ENSG00000116030	SUMO1	hsa-miR-942-5p	Homo sapiens	293S	Kidney	Embryonic/Fetal	HITS-CLIP	POSITIVE	DIRECT	DOWN	treatment:hippuristanol
183084	ENSG00000116030	SUMO1	hsa-miR-504-5p	Homo sapiens		Brain	Cancer/Malignant	HITS-CLIP	POSITIVE	DIRECT	DOWN
183088	ENSG00000116030	SUMO1	hsa-miR-494-3p	Homo sapiens	HELA	Cervix	Cancer/Malignant	RNA-Seq	POSITIVE	INDIRECT	DOWN	24hrs post-transfection, Overexpression
183090	ENSG00000116030	SUMO1	hsa-miR-503-5p	Homo sapiens	HELA	Cervix	Cancer/Malignant	RNA-Seq	POSITIVE	INDIRECT	DOWN	24hrs post-transfection, Overexpression
183094	ENSG00000116030	SUMO1	hsa-miR-194-5p	Homo sapiens	NCIH508	Intestine	Cancer/Malignant	Microarrays	POSITIVE	INDIRECT	DOWN	Lentiviral transduction, Silencing
183095	ENSG00000116030	SUMO1	hsa-miR-941	Homo sapiens	HEK293	Kidney	Embryonic/Fetal	Microarrays	POSITIVE	INDIRECT	DOWN	24hrs post-transfection, Overexpression
183096	ENSG00000116030	SUMO1	hsa-miR-941	Homo sapiens	HEK293T	Kidney	Embryonic/Fetal	Microarrays	POSITIVE	INDIRECT	DOWN	24hrs post-transfection, Overexpression
213569	ENSG00000122678	POLM	hsa-miR-218-5p	Homo sapiens	DAOY	Nervous	Cancer/Malignant	HITS-CLIP	POSITIVE	DIRECT	DOWN	miR-218 mimic transfection
213570	ENSG00000122678	POLM	hsa-miR-324-3p	Homo sapiens	293S	Kidney	Embryonic/Fetal	HITS-CLIP	POSITIVE	DIRECT	DOWN	no treatment (control)
213571	ENSG00000122678	POLM	hsa-miR-335-5p	Homo sapiens			Cancer/Malignant	Microarrays	POSITIVE	INDIRECT	DOWN
213572	ENSG00000122678	POLM	hsa-miR-34a-5p	Homo sapiens	HCT116	Intestine	Cancer/Malignant	Biotin-Microarrays	POSITIVE	INDIRECT	DOWN
213573	ENSG00000122678	POLM	hsa-miR-34a-5p	Homo sapiens	K562	Bone Marrow	Cancer/Malignant	Biotin-Microarrays	POSITIVE	INDIRECT	DOWN
213574	ENSG00000122678	POLM	hsa-miR-629-3p	Homo sapiens	293S	Kidney	Embryonic/Fetal	HITS-CLIP	POSITIVE	DIRECT	DOWN	no treatment (control)
213575	ENSG00000122678	POLM	hsa-miR-93-3p	Homo sapiens	293S	Kidney	Embryonic/Fetal	HITS-CLIP	POSITIVE	DIRECT	DOWN	no treatment (control)
213576	ENSG00000122678	POLM	hsa-miR-10b-5p	Homo sapiens	GBM6	Nervous	Cancer/Malignant	Microarrays	POSITIVE	INDIRECT	DOWN	24hrs post-transfection, Silencing
213577	ENSG00000122678	POLM	hsa-miR-155-5p	Homo sapiens	HELA	Cervix	Cancer/Malignant	Microarrays	POSITIVE	INDIRECT	DOWN	32hrs post-transfection, Overexpression
213578	ENSG00000122678	POLM	hsa-miR-155-5p	Homo sapiens	HELA	Cervix	Cancer/Malignant	Microarrays	POSITIVE	INDIRECT	DOWN	8hrs post-transfection, Overexpression
213579	ENSG00000122678	POLM	hsa-miR-16-5p	Homo sapiens	HELA	Cervix	Cancer/Malignant	Microarrays	POSITIVE	INDIRECT	DOWN	8hrs post-transfection, Overexpression
238212	ENSG00000128731	HERC2	hsa-let-7b-3p	Homo sapiens	BT474	Mammary Gland	Cancer/Malignant	HITS-CLIP	POSITIVE	DIRECT	DOWN
238213	ENSG00000128731	HERC2	hsa-miR-103a-3p	Homo sapiens	BC1	Pleura	Cancer/Malignant	PAR-CLIP	POSITIVE	DIRECT	DOWN
238214	ENSG00000128731	HERC2	hsa-miR-103a-3p	Homo sapiens	BT474	Mammary Gland	Cancer/Malignant	HITS-CLIP	POSITIVE	DIRECT	DOWN
238215	ENSG00000128731	HERC2	hsa-miR-106a-5p	Homo sapiens	HUVEC	Umbilical Vein	Normal/Primary	HITS-CLIP	POSITIVE	DIRECT	DOWN
238216	ENSG00000128731	HERC2	hsa-miR-107	Homo sapiens	BC1	Pleura	Cancer/Malignant	PAR-CLIP	POSITIVE	DIRECT	DOWN
238217	ENSG00000128731	HERC2	hsa-miR-107	Homo sapiens	BT474	Mammary Gland	Cancer/Malignant	HITS-CLIP	POSITIVE	DIRECT	DOWN
238218	ENSG00000128731	HERC2	hsa-miR-1296-5p	Homo sapiens	BETA Cells	Pancreas	Normal/Primary	HITS-CLIP	POSITIVE	DIRECT	DOWN
238219	ENSG00000128731	HERC2	hsa-miR-17-5p	Homo sapiens	HUVEC	Umbilical Vein	Normal/Primary	HITS-CLIP	POSITIVE	DIRECT	DOWN
238220	ENSG00000128731	HERC2	hsa-miR-181a-2-3p	Homo sapiens	HUVEC	Umbilical Vein	Normal/Primary	HITS-CLIP	POSITIVE	DIRECT	DOWN
238221	ENSG00000128731	HERC2	hsa-miR-185-3p	Homo sapiens	HELA	Cervix	Cancer/Malignant	HITS-CLIP	POSITIVE	DIRECT	DOWN	Hela cells were treated with control shRNA.
238222	ENSG00000128731	HERC2	hsa-miR-192-5p	Homo sapiens			Cancer/Malignant	Microarrays	POSITIVE	INDIRECT	DOWN
238223	ENSG00000128731	HERC2	hsa-miR-1-3p	Homo sapiens	293S	Kidney	Embryonic/Fetal	HITS-CLIP	POSITIVE	DIRECT	DOWN	treatment: emetine
238224	ENSG00000128731	HERC2	hsa-miR-1-3p	Homo sapiens			Cancer/Malignant	pSILAC	POSITIVE	INDIRECT	DOWN
238225	ENSG00000128731	HERC2	hsa-miR-20a-5p	Homo sapiens	HUVEC	Umbilical Vein	Normal/Primary	HITS-CLIP	POSITIVE	DIRECT	DOWN
238226	ENSG00000128731	HERC2	hsa-miR-221-3p	Homo sapiens	HUVEC	Umbilical Vein	Normal/Primary	HITS-CLIP	POSITIVE	DIRECT	DOWN
238227	ENSG00000128731	HERC2	hsa-miR-2277-3p	Homo sapiens	293S	Kidney	Embryonic/Fetal	HITS-CLIP	POSITIVE	DIRECT	DOWN	no treatment (control)
238228	ENSG00000128731	HERC2	hsa-miR-26b-3p	Homo sapiens	293S	Kidney	Embryonic/Fetal	HITS-CLIP	POSITIVE	DIRECT	DOWN	no treatment (control)
238229	ENSG00000128731	HERC2	hsa-miR-27a-3p	Homo sapiens	MCF7	Mammary Gland	Cancer/Malignant	HITS-CLIP	POSITIVE	DIRECT	DOWN
238230	ENSG00000128731	HERC2	hsa-miR-29b-2-5p	Homo sapiens	BETA Cells	Pancreas	Normal/Primary	HITS-CLIP	POSITIVE	DIRECT	DOWN
238231	ENSG00000128731	HERC2	hsa-miR-30a-5p	Homo sapiens	HELA	Cervix	Cancer/Malignant	HITS-CLIP	POSITIVE	DIRECT	DOWN	Hela cells were treated with control shRNA.
238232	ENSG00000128731	HERC2	hsa-miR-30b-5p	Homo sapiens	HELA	Cervix	Cancer/Malignant	HITS-CLIP	POSITIVE	DIRECT	DOWN	Hela cells were treated with control shRNA.
238233	ENSG00000128731	HERC2	hsa-miR-30c-1-3p	Homo sapiens	HS5	Bone Marrow	Normal/Primary	HITS-CLIP	POSITIVE	DIRECT	DOWN
238234	ENSG00000128731	HERC2	hsa-miR-30c-5p	Homo sapiens	HELA	Cervix	Cancer/Malignant	HITS-CLIP	POSITIVE	DIRECT	DOWN	Hela cells were treated with control shRNA.
238235	ENSG00000128731	HERC2	hsa-miR-30e-5p	Homo sapiens	HELA	Cervix	Cancer/Malignant	HITS-CLIP	POSITIVE	DIRECT	DOWN	Hela cells were treated with control shRNA.
238236	ENSG00000128731	HERC2	hsa-miR-339-3p	Homo sapiens	293S	Kidney	Embryonic/Fetal	HITS-CLIP	POSITIVE	DIRECT	DOWN	no treatment (control)
238237	ENSG00000128731	HERC2	hsa-miR-34a-5p	Homo sapiens	BT474	Mammary Gland	Cancer/Malignant	HITS-CLIP	POSITIVE	DIRECT	DOWN
238238	ENSG00000128731	HERC2	hsa-miR-361-3p	Homo sapiens	HS27A	Bone Marrow	Normal/Primary	HITS-CLIP	POSITIVE	DIRECT	DOWN
238239	ENSG00000128731	HERC2	hsa-miR-4317	Homo sapiens	BETA Cells	Pancreas	Normal/Primary	HITS-CLIP	POSITIVE	DIRECT	DOWN
238240	ENSG00000128731	HERC2	hsa-miR-484	Homo sapiens	HS5	Bone Marrow	Normal/Primary	HITS-CLIP	POSITIVE	DIRECT	DOWN
238241	ENSG00000128731	HERC2	hsa-miR-486-3p	Homo sapiens	HELA	Cervix	Cancer/Malignant	HITS-CLIP	POSITIVE	DIRECT	DOWN	Hela cells were treated with control shRNA.
238242	ENSG00000128731	HERC2	hsa-miR-503-5p	Homo sapiens	BETA Cells	Pancreas	Normal/Primary	HITS-CLIP	POSITIVE	DIRECT	DOWN
238243	ENSG00000128731	HERC2	hsa-miR-509-3-5p	Homo sapiens	HS27A	Bone Marrow	Normal/Primary	HITS-CLIP	POSITIVE	DIRECT	DOWN
238244	ENSG00000128731	HERC2	hsa-miR-509-5p	Homo sapiens	HS27A	Bone Marrow	Normal/Primary	HITS-CLIP	POSITIVE	DIRECT	DOWN
238245	ENSG00000128731	HERC2	hsa-miR-542-3p	Homo sapiens	293S	Kidney	Embryonic/Fetal	HITS-CLIP	POSITIVE	DIRECT	DOWN	no treatment (control)
238246	ENSG00000128731	HERC2	hsa-miR-542-3p	Homo sapiens	293S	Kidney	Embryonic/Fetal	HITS-CLIP	POSITIVE	DIRECT	DOWN	treatment:hippuristanol
238247	ENSG00000128731	HERC2	hsa-miR-597-5p	Homo sapiens	293S	Kidney	Embryonic/Fetal	HITS-CLIP	POSITIVE	DIRECT	DOWN	treatment:hippuristanol
238248	ENSG00000128731	HERC2	hsa-miR-107	Homo sapiens		Brain	Cancer/Malignant	HITS-CLIP	POSITIVE	DIRECT	DOWN
238250	ENSG00000128731	HERC2	hsa-miR-126-3p	Homo sapiens	AML8227	Bone Marrow	Cancer/Malignant	Microarrays	POSITIVE	INDIRECT	DOWN	CD34-CD38- flow-sorted population, 2w post-transduction cell expansion, Silencing
238253	ENSG00000128731	HERC2	hsa-miR-9-5p	Homo sapiens	HELA	Cervix	Cancer/Malignant	Microarrays	POSITIVE	INDIRECT	DOWN	24hrs post-transfection, Overexpression
287371	ENSG00000137337	MDC1	hsa-miR-1249-3p	Homo sapiens	293S	Kidney	Embryonic/Fetal	HITS-CLIP	POSITIVE	DIRECT	DOWN	no treatment (control)
287372	ENSG00000137337	MDC1	hsa-miR-1254	Homo sapiens	LCLBACD1		Normal/Primary	PAR-CLIP	POSITIVE	DIRECT	DOWN
287373	ENSG00000137337	MDC1	hsa-miR-1299	Homo sapiens	BETA Cells	Pancreas	Normal/Primary	HITS-CLIP	POSITIVE	DIRECT	DOWN
287374	ENSG00000137337	MDC1	hsa-miR-130b-5p	Homo sapiens	293S	Kidney	Embryonic/Fetal	HITS-CLIP	POSITIVE	DIRECT	DOWN	treatment: emetine
287375	ENSG00000137337	MDC1	hsa-miR-143-3p	Homo sapiens	TZMBL	Cervix	Cancer/Malignant	PAR-CLIP	POSITIVE	DIRECT	DOWN	shRNAs against HIV-1
287376	ENSG00000137337	MDC1	hsa-miR-185-3p	Homo sapiens	293S	Kidney	Embryonic/Fetal	HITS-CLIP	POSITIVE	DIRECT	DOWN	no treatment (control)
287377	ENSG00000137337	MDC1	hsa-miR-185-3p	Homo sapiens	293S	Kidney	Embryonic/Fetal	HITS-CLIP	POSITIVE	DIRECT	DOWN	treatment:emetine
287378	ENSG00000137337	MDC1	hsa-miR-18a-3p	Homo sapiens	293S	Kidney	Embryonic/Fetal	HITS-CLIP	POSITIVE	DIRECT	DOWN	no treatment (control)
287379	ENSG00000137337	MDC1	hsa-miR-196a-5p	Homo sapiens	BETA Cells	Pancreas	Normal/Primary	HITS-CLIP	POSITIVE	DIRECT	DOWN
287380	ENSG00000137337	MDC1	hsa-miR-196b-5p	Homo sapiens	BETA Cells	Pancreas	Normal/Primary	HITS-CLIP	POSITIVE	DIRECT	DOWN
287381	ENSG00000137337	MDC1	hsa-miR-199a-5p	Homo sapiens	293S	Kidney	Embryonic/Fetal	HITS-CLIP	POSITIVE	DIRECT	DOWN	treatment: emetine
287382	ENSG00000137337	MDC1	hsa-miR-199b-5p	Homo sapiens	293S	Kidney	Embryonic/Fetal	HITS-CLIP	POSITIVE	DIRECT	DOWN	treatment: emetine
287383	ENSG00000137337	MDC1	hsa-miR-1-3p	Homo sapiens			Cancer/Malignant	pSILAC	POSITIVE	INDIRECT	DOWN
287384	ENSG00000137337	MDC1	hsa-miR-2278	Homo sapiens	293S	Kidney	Embryonic/Fetal	HITS-CLIP	POSITIVE	DIRECT	DOWN	no treatment (control)
287385	ENSG00000137337	MDC1	hsa-miR-24-3p	Homo sapiens	HUVEC	Umbilical Vein	Normal/Primary	HITS-CLIP	POSITIVE	DIRECT	DOWN
287386	ENSG00000137337	MDC1	hsa-miR-30c-1-3p	Homo sapiens	BETA Cells	Pancreas	Normal/Primary	HITS-CLIP	POSITIVE	DIRECT	DOWN
287387	ENSG00000137337	MDC1	hsa-miR-30c-2-3p	Homo sapiens	BETA Cells	Pancreas	Normal/Primary	HITS-CLIP	POSITIVE	DIRECT	DOWN
287388	ENSG00000137337	MDC1	hsa-miR-3179	Homo sapiens	293S	Kidney	Embryonic/Fetal	HITS-CLIP	POSITIVE	DIRECT	DOWN	no treatment (control)
287389	ENSG00000137337	MDC1	hsa-miR-3614-3p	Homo sapiens	LCLBACD1		Normal/Primary	PAR-CLIP	POSITIVE	DIRECT	DOWN
287390	ENSG00000137337	MDC1	hsa-miR-374a-5p	Homo sapiens	MCF7	Mammary Gland	Cancer/Malignant	HITS-CLIP	POSITIVE	DIRECT	DOWN
287391	ENSG00000137337	MDC1	hsa-miR-378a-3p	Homo sapiens	HEK293	Kidney	Embryonic/Fetal	PAR-CLIP	POSITIVE	DIRECT	DOWN
287392	ENSG00000137337	MDC1	hsa-miR-423-5p	Homo sapiens	TZMBL	Cervix	Cancer/Malignant	PAR-CLIP	POSITIVE	DIRECT	DOWN	shRNAs against HIV-1
287393	ENSG00000137337	MDC1	hsa-miR-455-3p	Homo sapiens	HS5	Bone Marrow	Normal/Primary	HITS-CLIP	POSITIVE	DIRECT	DOWN
287394	ENSG00000137337	MDC1	hsa-miR-4685-3p	Homo sapiens	293S	Kidney	Embryonic/Fetal	HITS-CLIP	POSITIVE	DIRECT	DOWN	no treatment (control)
287395	ENSG00000137337	MDC1	hsa-miR-522-5p	Homo sapiens	MDAMB468	Mammary Gland	Cancer/Malignant	IMPACT-Seq	POSITIVE	DIRECT	DOWN	Biotinylated miR-522 mimic transfection
287396	ENSG00000137337	MDC1	hsa-miR-629-3p	Homo sapiens	293S	Kidney	Embryonic/Fetal	HITS-CLIP	POSITIVE	DIRECT	DOWN	no treatment (control)
287397	ENSG00000137337	MDC1	hsa-miR-7-1-3p	Homo sapiens	293S	Kidney	Embryonic/Fetal	HITS-CLIP	POSITIVE	DIRECT	DOWN	no treatment (control)
287398	ENSG00000137337	MDC1	hsa-miR-93-3p	Homo sapiens	EF3DAGO2		Normal/Primary	PAR-CLIP	POSITIVE	DIRECT	DOWN
287399	ENSG00000137337	MDC1	hsa-miR-9-3p	Homo sapiens	293S	Kidney	Embryonic/Fetal	HITS-CLIP	POSITIVE	DIRECT	DOWN	treatment: emetine
287400	ENSG00000137337	MDC1	hsa-miR-124-3p	Homo sapiens	HEK293	Kidney	Embryonic/Fetal	RNA-Seq	POSITIVE	INDIRECT	DOWN	24hrs post-transfection, Overexpression
287401	ENSG00000137337	MDC1	hsa-let-7b-5p	Homo sapiens	HELA	Cervix	Cancer/Malignant	Microarrays	POSITIVE	INDIRECT	DOWN	8hrs post-transfection, Overexpression
287402	ENSG00000137337	MDC1	hsa-miR-1-3p	Homo sapiens	LNCAP	Prostate	Cancer/Malignant	Microarrays	POSITIVE	INDIRECT	DOWN	24hrs post-transfection, Overexpression
287403	ENSG00000137337	MDC1	hsa-miR-124-3p	Homo sapiens	HEPG2	Liver	Cancer/Malignant	Microarrays	POSITIVE	INDIRECT	DOWN	72hrs post-transfection, Overexpression
287405	ENSG00000137337	MDC1	hsa-miR-147a	Homo sapiens	HCT116	Intestine	Cancer/Malignant	Microarrays	POSITIVE	INDIRECT	DOWN	3d post-transfection, Overexpression
287406	ENSG00000137337	MDC1	hsa-miR-191-5p	Homo sapiens	HEPG2	Liver	Cancer/Malignant	Microarrays	POSITIVE	INDIRECT	DOWN	Silencing
287407	ENSG00000137337	MDC1	hsa-miR-195-5p	Homo sapiens	H4	Brain	Cancer/Malignant	Microarrays	POSITIVE	INDIRECT	DOWN	48hrs post-transfection, Overexpression
287408	ENSG00000137337	MDC1	hsa-miR-203a-3p	Homo sapiens	LNCAP	Prostate	Cancer/Malignant	Microarrays	POSITIVE	INDIRECT	DOWN	24hrs post-transfection, Overexpression
287409	ENSG00000137337	MDC1	hsa-miR-205-5p	Homo sapiens	LNCAP	Prostate	Cancer/Malignant	Microarrays	POSITIVE	INDIRECT	DOWN	24hrs post-transfection, Overexpression
287411	ENSG00000137337	MDC1	hsa-miR-452-5p	Homo sapiens	PC3	Prostate	Cancer/Malignant	Microarrays	POSITIVE	INDIRECT	DOWN	48hrs post-transfection, Overexpression
287412	ENSG00000137337	MDC1	hsa-miR-133a-3p	Homo sapiens	HELA	Cervix	Cancer/Malignant	Microarrays	POSITIVE	INDIRECT	DOWN	24hrs post-transfection, Overexpression
293919	ENSG00000138376	BARD1	hsa-miR-1303	Homo sapiens	LCL35		Normal/Primary	PAR-CLIP	POSITIVE	DIRECT	DOWN
293920	ENSG00000138376	BARD1	hsa-miR-1305	Homo sapiens	BT474	Mammary Gland	Cancer/Malignant	HITS-CLIP	POSITIVE	DIRECT	DOWN
293921	ENSG00000138376	BARD1	hsa-miR-15a-5p	Homo sapiens	BT474	Mammary Gland	Cancer/Malignant	HITS-CLIP	POSITIVE	DIRECT	DOWN
293922	ENSG00000138376	BARD1	hsa-miR-15b-5p	Homo sapiens	BT474	Mammary Gland	Cancer/Malignant	HITS-CLIP	POSITIVE	DIRECT	DOWN
293923	ENSG00000138376	BARD1	hsa-miR-16-5p	Homo sapiens	BT474	Mammary Gland	Cancer/Malignant	HITS-CLIP	POSITIVE	DIRECT	DOWN
293924	ENSG00000138376	BARD1	hsa-miR-181a-5p	Homo sapiens	293S	Kidney	Embryonic/Fetal	HITS-CLIP	POSITIVE	DIRECT	DOWN	no treatment (control)
293925	ENSG00000138376	BARD1	hsa-miR-181a-5p	Homo sapiens	BT474	Mammary Gland	Cancer/Malignant	HITS-CLIP	POSITIVE	DIRECT	DOWN
293926	ENSG00000138376	BARD1	hsa-miR-181b-5p	Homo sapiens	293S	Kidney	Embryonic/Fetal	HITS-CLIP	POSITIVE	DIRECT	DOWN	no treatment (control)
293927	ENSG00000138376	BARD1	hsa-miR-181b-5p	Homo sapiens	BT474	Mammary Gland	Cancer/Malignant	HITS-CLIP	POSITIVE	DIRECT	DOWN
293928	ENSG00000138376	BARD1	hsa-miR-181c-5p	Homo sapiens	293S	Kidney	Embryonic/Fetal	HITS-CLIP	POSITIVE	DIRECT	DOWN	no treatment (control)
293929	ENSG00000138376	BARD1	hsa-miR-181d-5p	Homo sapiens	293S	Kidney	Embryonic/Fetal	HITS-CLIP	POSITIVE	DIRECT	DOWN	no treatment (control)
293931	ENSG00000138376	BARD1	hsa-miR-182-5p	Homo sapiens	HEK293T	Kidney	Embryonic/Fetal	Biotin-Microarrays	POSITIVE	INDIRECT	DOWN
293932	ENSG00000138376	BARD1	hsa-miR-192-5p	Homo sapiens			Cancer/Malignant	Microarrays	POSITIVE	INDIRECT	DOWN
293933	ENSG00000138376	BARD1	hsa-miR-193b-3p	Homo sapiens			Cancer/Malignant	Microarrays	POSITIVE	INDIRECT	DOWN
293934	ENSG00000138376	BARD1	hsa-miR-195-5p	Homo sapiens	BT474	Mammary Gland	Cancer/Malignant	HITS-CLIP	POSITIVE	DIRECT	DOWN
293935	ENSG00000138376	BARD1	hsa-miR-21-3p	Homo sapiens	EF3DAGO2		Normal/Primary	PAR-CLIP	POSITIVE	DIRECT	DOWN
293936	ENSG00000138376	BARD1	hsa-miR-26a-5p	Homo sapiens	BETA Cells	Pancreas	Normal/Primary	HITS-CLIP	POSITIVE	DIRECT	DOWN
293937	ENSG00000138376	BARD1	hsa-miR-26b-5p	Homo sapiens	BETA Cells	Pancreas	Normal/Primary	HITS-CLIP	POSITIVE	DIRECT	DOWN
293938	ENSG00000138376	BARD1	hsa-miR-330-5p	Homo sapiens	HS5	Bone Marrow	Normal/Primary	HITS-CLIP	POSITIVE	DIRECT	DOWN
293939	ENSG00000138376	BARD1	hsa-miR-34a-5p	Homo sapiens	HCT116	Intestine	Cancer/Malignant	Microarrays	POSITIVE	INDIRECT	DOWN
293940	ENSG00000138376	BARD1	hsa-miR-374a-5p	Homo sapiens	BT474	Mammary Gland	Cancer/Malignant	HITS-CLIP	POSITIVE	DIRECT	DOWN
293941	ENSG00000138376	BARD1	hsa-miR-374b-5p	Homo sapiens	BT474	Mammary Gland	Cancer/Malignant	HITS-CLIP	POSITIVE	DIRECT	DOWN
293942	ENSG00000138376	BARD1	hsa-miR-374c-3p	Homo sapiens	BETA Cells	Pancreas	Normal/Primary	HITS-CLIP	POSITIVE	DIRECT	DOWN
293943	ENSG00000138376	BARD1	hsa-miR-4705	Homo sapiens	293S	Kidney	Embryonic/Fetal	HITS-CLIP	POSITIVE	DIRECT	DOWN	treatment: emetine
293944	ENSG00000138376	BARD1	hsa-miR-4738-3p	Homo sapiens	293S	Kidney	Embryonic/Fetal	HITS-CLIP	POSITIVE	DIRECT	DOWN	no treatment (control)
293945	ENSG00000138376	BARD1	hsa-miR-518c-5p	Homo sapiens	HS5	Bone Marrow	Normal/Primary	HITS-CLIP	POSITIVE	DIRECT	DOWN
293946	ENSG00000138376	BARD1	hsa-miR-1-3p	Homo sapiens	HELA	Cervix	Cancer/Malignant	Microarrays	POSITIVE	INDIRECT	DOWN	8hrs post-transfection, Overexpression
293947	ENSG00000138376	BARD1	hsa-miR-103a-3p	Homo sapiens	H4	Brain	Cancer/Malignant	Microarrays	POSITIVE	INDIRECT	DOWN	48hrs post-transfection, Overexpression
293948	ENSG00000138376	BARD1	hsa-miR-107	Homo sapiens	H4	Brain	Cancer/Malignant	Microarrays	POSITIVE	INDIRECT	DOWN	48hrs post-transfection, Overexpression
293949	ENSG00000138376	BARD1	hsa-miR-124-3p	Homo sapiens	HEPG2	Liver	Cancer/Malignant	Microarrays	POSITIVE	INDIRECT	DOWN	72hrs post-transfection, Overexpression
293950	ENSG00000138376	BARD1	hsa-miR-147a	Homo sapiens	HCT116	Intestine	Cancer/Malignant	Microarrays	POSITIVE	INDIRECT	DOWN	3d post-transfection, Overexpression
293951	ENSG00000138376	BARD1	hsa-miR-195-5p	Homo sapiens	H4	Brain	Cancer/Malignant	Microarrays	POSITIVE	INDIRECT	DOWN	48hrs post-transfection, Overexpression
293952	ENSG00000138376	BARD1	hsa-miR-20a-5p	Homo sapiens	MCF10A	Mammary Gland	Cancer/Malignant	Microarrays	POSITIVE	INDIRECT	DOWN	2hrs post EGF-stimulation, Silencing
293953	ENSG00000138376	BARD1	hsa-miR-26a-5p	Homo sapiens	CRL1432	Bone Marrow	Cancer/Malignant	Microarrays	POSITIVE	INDIRECT	DOWN	72hrs post-transfection, Overexpression
349919	ENSG00000149311	ATM	hsa-miR-101-3p	Homo sapiens	HEK293	Kidney	Embryonic/Fetal	PAR-CLIP	POSITIVE	DIRECT	DOWN	mild MNase digestion
349920	ENSG00000149311	ATM	hsa-miR-122-5p	Homo sapiens	HEPG2	Liver	Cancer/Malignant	Biotin-Microarrays	POSITIVE	INDIRECT	DOWN
349921	ENSG00000149311	ATM	hsa-miR-1299	Homo sapiens	BETA Cells	Pancreas	Normal/Primary	HITS-CLIP	POSITIVE	DIRECT	DOWN
349922	ENSG00000149311	ATM	hsa-miR-1304-5p	Homo sapiens	LCL35		Normal/Primary	PAR-CLIP	POSITIVE	DIRECT	DOWN
349923	ENSG00000149311	ATM	hsa-miR-130a-3p	Homo sapiens	HUVEC	Umbilical Vein	Normal/Primary	HITS-CLIP	POSITIVE	DIRECT	DOWN
349924	ENSG00000149311	ATM	hsa-miR-130b-5p	Homo sapiens	BC1	Pleura	Cancer/Malignant	PAR-CLIP	POSITIVE	DIRECT	DOWN
349925	ENSG00000149311	ATM	hsa-miR-132-3p	Homo sapiens	BC1	Pleura	Cancer/Malignant	PAR-CLIP	POSITIVE	DIRECT	DOWN
349926	ENSG00000149311	ATM	hsa-miR-132-3p	Homo sapiens	LCL35		Normal/Primary	PAR-CLIP	POSITIVE	DIRECT	DOWN
349927	ENSG00000149311	ATM	hsa-miR-132-3p	Homo sapiens	LCLBACD3		Normal/Primary	PAR-CLIP	POSITIVE	DIRECT	DOWN
349928	ENSG00000149311	ATM	hsa-miR-138-2-3p	Homo sapiens	HS5	Bone Marrow	Normal/Primary	HITS-CLIP	POSITIVE	DIRECT	DOWN
349929	ENSG00000149311	ATM	hsa-miR-142-3p	Homo sapiens	BC3	Pleura	Cancer/Malignant	PAR-CLIP	POSITIVE	DIRECT	DOWN
349930	ENSG00000149311	ATM	hsa-miR-145-5p	Homo sapiens	HS5	Bone Marrow	Normal/Primary	HITS-CLIP	POSITIVE	DIRECT	DOWN
349931	ENSG00000149311	ATM	hsa-miR-148a-3p	Homo sapiens	293S	Kidney	Embryonic/Fetal	HITS-CLIP	POSITIVE	DIRECT	DOWN	no treatment (control)
349932	ENSG00000149311	ATM	hsa-miR-148b-3p	Homo sapiens	293S	Kidney	Embryonic/Fetal	HITS-CLIP	POSITIVE	DIRECT	DOWN	no treatment (control)
349933	ENSG00000149311	ATM	hsa-miR-152-3p	Homo sapiens	293S	Kidney	Embryonic/Fetal	HITS-CLIP	POSITIVE	DIRECT	DOWN	no treatment (control)
349934	ENSG00000149311	ATM	hsa-miR-186-5p	Homo sapiens	BC3	Pleura	Cancer/Malignant	PAR-CLIP	POSITIVE	DIRECT	DOWN
349935	ENSG00000149311	ATM	hsa-miR-190a-5p	Homo sapiens	HELA	Cervix	Cancer/Malignant	HITS-CLIP	POSITIVE	DIRECT	DOWN	Hela cells were treated with control shRNA.
349938	ENSG00000149311	ATM	hsa-miR-212-3p	Homo sapiens	LCLBACD3		Normal/Primary	PAR-CLIP	POSITIVE	DIRECT	DOWN
349939	ENSG00000149311	ATM	hsa-miR-216a-5p	Homo sapiens	HELA	Cervix	Cancer/Malignant	HITS-CLIP	POSITIVE	DIRECT	DOWN	Hela cells were treated with control shRNA.
349940	ENSG00000149311	ATM	hsa-miR-218-5p	Homo sapiens	DAOY	Nervous	Cancer/Malignant	HITS-CLIP	POSITIVE	DIRECT	DOWN	miR-218 mimic transfection
349941	ENSG00000149311	ATM	hsa-miR-222-5p	Homo sapiens	293S	Kidney	Embryonic/Fetal	HITS-CLIP	POSITIVE	DIRECT	DOWN	treatment: emetine
349942	ENSG00000149311	ATM	hsa-miR-24-3p	Homo sapiens	293S	Kidney	Embryonic/Fetal	HITS-CLIP	POSITIVE	DIRECT	DOWN	treatment: emetine
349943	ENSG00000149311	ATM	hsa-miR-29a-3p	Homo sapiens	BETA Cells	Pancreas	Normal/Primary	HITS-CLIP	POSITIVE	DIRECT	DOWN
349944	ENSG00000149311	ATM	hsa-miR-29b-3p	Homo sapiens	HS5	Bone Marrow	Normal/Primary	HITS-CLIP	POSITIVE	DIRECT	DOWN
349945	ENSG00000149311	ATM	hsa-miR-29b-3p	Homo sapiens	BETA Cells	Pancreas	Normal/Primary	HITS-CLIP	POSITIVE	DIRECT	DOWN
349946	ENSG00000149311	ATM	hsa-miR-29c-3p	Homo sapiens	HS5	Bone Marrow	Normal/Primary	HITS-CLIP	POSITIVE	DIRECT	DOWN
349947	ENSG00000149311	ATM	hsa-miR-29c-3p	Homo sapiens	BETA Cells	Pancreas	Normal/Primary	HITS-CLIP	POSITIVE	DIRECT	DOWN
349948	ENSG00000149311	ATM	hsa-miR-302a-5p	Homo sapiens	ESC	Embryo	Embryonic/Fetal,Stem/Progenitor	PAR-CLIP	POSITIVE	DIRECT	DOWN	T1 RNase treatment
349949	ENSG00000149311	ATM	hsa-miR-320a	Homo sapiens	LCLBACD3		Normal/Primary	PAR-CLIP	POSITIVE	DIRECT	DOWN
349950	ENSG00000149311	ATM	hsa-miR-320a	Homo sapiens	LCLBAC		Normal/Primary	PAR-CLIP	POSITIVE	DIRECT	DOWN
349951	ENSG00000149311	ATM	hsa-miR-320b	Homo sapiens	LCLBACD3		Normal/Primary	PAR-CLIP	POSITIVE	DIRECT	DOWN
349952	ENSG00000149311	ATM	hsa-miR-320b	Homo sapiens	LCLBAC		Normal/Primary	PAR-CLIP	POSITIVE	DIRECT	DOWN
349953	ENSG00000149311	ATM	hsa-miR-320c	Homo sapiens	LCLBACD3		Normal/Primary	PAR-CLIP	POSITIVE	DIRECT	DOWN
349954	ENSG00000149311	ATM	hsa-miR-320c	Homo sapiens	LCLBAC		Normal/Primary	PAR-CLIP	POSITIVE	DIRECT	DOWN
349955	ENSG00000149311	ATM	hsa-miR-320d	Homo sapiens	LCLBACD3		Normal/Primary	PAR-CLIP	POSITIVE	DIRECT	DOWN
349956	ENSG00000149311	ATM	hsa-miR-320d	Homo sapiens	LCLBAC		Normal/Primary	PAR-CLIP	POSITIVE	DIRECT	DOWN
349957	ENSG00000149311	ATM	hsa-miR-331-5p	Homo sapiens	HS5	Bone Marrow	Normal/Primary	HITS-CLIP	POSITIVE	DIRECT	DOWN
349958	ENSG00000149311	ATM	hsa-miR-342-3p	Homo sapiens	HELA	Cervix	Cancer/Malignant	HITS-CLIP	POSITIVE	DIRECT	DOWN	Hela cells were treated with control shRNA.
349959	ENSG00000149311	ATM	hsa-miR-34a-5p	Homo sapiens	K562	Bone Marrow	Cancer/Malignant	Biotin-Microarrays	POSITIVE	INDIRECT	DOWN
349960	ENSG00000149311	ATM	hsa-miR-374a-5p	Homo sapiens	HS5	Bone Marrow	Normal/Primary	HITS-CLIP	POSITIVE	DIRECT	DOWN
349961	ENSG00000149311	ATM	hsa-miR-374b-5p	Homo sapiens	HS5	Bone Marrow	Normal/Primary	HITS-CLIP	POSITIVE	DIRECT	DOWN
349962	ENSG00000149311	ATM	hsa-miR-378a-5p	Homo sapiens	293S	Kidney	Embryonic/Fetal	HITS-CLIP	POSITIVE	DIRECT	DOWN	no treatment (control)
349963	ENSG00000149311	ATM	hsa-miR-4766-3p	Homo sapiens	293S	Kidney	Embryonic/Fetal	HITS-CLIP	POSITIVE	DIRECT	DOWN	no treatment (control)
349964	ENSG00000149311	ATM	hsa-miR-4804-5p	Homo sapiens	293S	Kidney	Embryonic/Fetal	HITS-CLIP	POSITIVE	DIRECT	DOWN	no treatment (control)
349965	ENSG00000149311	ATM	hsa-miR-5010-3p	Homo sapiens	LCLBACD1		Normal/Primary	PAR-CLIP	POSITIVE	DIRECT	DOWN
349966	ENSG00000149311	ATM	hsa-miR-5010-3p	Homo sapiens	LCLBACD3		Normal/Primary	PAR-CLIP	POSITIVE	DIRECT	DOWN
349967	ENSG00000149311	ATM	hsa-miR-5010-3p	Homo sapiens	LCLBAC		Normal/Primary	PAR-CLIP	POSITIVE	DIRECT	DOWN
349968	ENSG00000149311	ATM	hsa-miR-522-5p	Homo sapiens	MDAMB468	Mammary Gland	Cancer/Malignant	IMPACT-Seq	POSITIVE	DIRECT	DOWN	Biotinylated miR-522 mimic transfection
349969	ENSG00000149311	ATM	hsa-miR-545-5p	Homo sapiens	LCL35		Normal/Primary	PAR-CLIP	POSITIVE	DIRECT	DOWN
349970	ENSG00000149311	ATM	hsa-miR-548am-5p	Homo sapiens	LCLBACD1		Normal/Primary	PAR-CLIP	POSITIVE	DIRECT	DOWN
349971	ENSG00000149311	ATM	hsa-miR-548au-5p	Homo sapiens	LCLBACD1		Normal/Primary	PAR-CLIP	POSITIVE	DIRECT	DOWN
349972	ENSG00000149311	ATM	hsa-miR-548b-5p	Homo sapiens	LCLBACD1		Normal/Primary	PAR-CLIP	POSITIVE	DIRECT	DOWN
349973	ENSG00000149311	ATM	hsa-miR-548c-5p	Homo sapiens	LCLBACD1		Normal/Primary	PAR-CLIP	POSITIVE	DIRECT	DOWN
349974	ENSG00000149311	ATM	hsa-miR-548d-5p	Homo sapiens	LCLBACD1		Normal/Primary	PAR-CLIP	POSITIVE	DIRECT	DOWN
349975	ENSG00000149311	ATM	hsa-miR-548h-5p	Homo sapiens	LCLBACD1		Normal/Primary	PAR-CLIP	POSITIVE	DIRECT	DOWN
349976	ENSG00000149311	ATM	hsa-miR-548j-5p	Homo sapiens	LCLBACD1		Normal/Primary	PAR-CLIP	POSITIVE	DIRECT	DOWN
349977	ENSG00000149311	ATM	hsa-miR-548l	Homo sapiens	LCLBACD1		Normal/Primary	PAR-CLIP	POSITIVE	DIRECT	DOWN
349978	ENSG00000149311	ATM	hsa-miR-548o-5p	Homo sapiens	LCLBACD1		Normal/Primary	PAR-CLIP	POSITIVE	DIRECT	DOWN
349979	ENSG00000149311	ATM	hsa-miR-548z	Homo sapiens	BCBL1	Bone Marrow	Cancer/Malignant	HITS-CLIP	POSITIVE	DIRECT	DOWN
349980	ENSG00000149311	ATM	hsa-miR-622	Homo sapiens	HS5	Bone Marrow	Normal/Primary	HITS-CLIP	POSITIVE	DIRECT	DOWN
349981	ENSG00000149311	ATM	hsa-miR-651-5p	Homo sapiens	HELA	Cervix	Cancer/Malignant	HITS-CLIP	POSITIVE	DIRECT	DOWN	Hela cells were treated with control shRNA.
349982	ENSG00000149311	ATM	hsa-miR-7-5p	Homo sapiens	BETA Cells	Pancreas	Normal/Primary	HITS-CLIP	POSITIVE	DIRECT	DOWN
349983	ENSG00000149311	ATM	hsa-miR-888-3p	Homo sapiens	HS5	Bone Marrow	Normal/Primary	HITS-CLIP	POSITIVE	DIRECT	DOWN
349984	ENSG00000149311	ATM	hsa-miR-92a-3p	Homo sapiens	BETA Cells	Pancreas	Normal/Primary	HITS-CLIP	POSITIVE	DIRECT	DOWN
349985	ENSG00000149311	ATM	hsa-miR-9-5p	Homo sapiens	MDAMB231	Mammary Gland	Cancer/Malignant	HITS-CLIP	POSITIVE	DIRECT	DOWN
349986	ENSG00000149311	ATM	hsa-miR-124-3p	Homo sapiens		Brain	Cancer/Malignant	HITS-CLIP	POSITIVE	DIRECT	DOWN
349987	ENSG00000149311	ATM	hsa-miR-181a-5p	Homo sapiens		Brain	Cancer/Malignant	HITS-CLIP	POSITIVE	DIRECT	DOWN
349988	ENSG00000149311	ATM	hsa-miR-29a-3p	Homo sapiens		Brain	Cancer/Malignant	HITS-CLIP	POSITIVE	DIRECT	DOWN
349989	ENSG00000149311	ATM	hsa-miR-29b-3p	Homo sapiens		Brain	Cancer/Malignant	HITS-CLIP	POSITIVE	DIRECT	DOWN
349990	ENSG00000149311	ATM	hsa-miR-29c-3p	Homo sapiens		Brain	Cancer/Malignant	HITS-CLIP	POSITIVE	DIRECT	DOWN
349991	ENSG00000149311	ATM	hsa-miR-30b-5p	Homo sapiens		Brain	Cancer/Malignant	HITS-CLIP	POSITIVE	DIRECT	DOWN
349992	ENSG00000149311	ATM	hsa-miR-30c-5p	Homo sapiens		Brain	Cancer/Malignant	HITS-CLIP	POSITIVE	DIRECT	DOWN
349994	ENSG00000149311	ATM	hsa-miR-124-3p	Homo sapiens	HEPG2	Liver	Cancer/Malignant	Microarrays	POSITIVE	INDIRECT	DOWN	72hrs post-transfection, Overexpression
349997	ENSG00000149311	ATM	hsa-miR-181a-5p	Homo sapiens	HNSCC	Head/Neck	Cancer/Malignant	Luciferase Reporter Assay	POSITIVE	DIRECT	DOWN
349998	ENSG00000149311	ATM	hsa-miR-374a-5p	Homo sapiens	HNSCC	Head/Neck	Cancer/Malignant	Luciferase Reporter Assay	POSITIVE	DIRECT	DOWN
349999	ENSG00000149311	ATM	hsa-miR-101-5p	Homo sapiens	HEK293T	Kidney	Embryonic/Fetal	Luciferase Reporter Assay	POSITIVE	DIRECT	DOWN
361057	ENSG00000152422	XRCC4	hsa-miR-374b-5p	Homo sapiens	BC1	Pleura	Cancer/Malignant	PAR-CLIP	POSITIVE	DIRECT	DOWN
361058	ENSG00000152422	XRCC4	hsa-miR-4517	Homo sapiens	LCL35		Normal/Primary	PAR-CLIP	POSITIVE	DIRECT	DOWN
361059	ENSG00000152422	XRCC4	hsa-miR-1-3p	Homo sapiens	U2OS	Bone	Cancer/Malignant	RPF-Seq	POSITIVE	INDIRECT	DOWN	24hrs post-transfection, poly(A)-selected cytoplasmic RNA, Overexpression
361060	ENSG00000152422	XRCC4	hsa-miR-1-3p	Homo sapiens	U2OS	Bone	Cancer/Malignant	RPF-Seq	POSITIVE	INDIRECT	DOWN	24hrs post-transfection, tRNA and rRNA depleted, Overexpression
361061	ENSG00000152422	XRCC4	hsa-miR-1-3p	Homo sapiens	U2OS	Bone	Cancer/Malignant	RPF-Seq	POSITIVE	INDIRECT	DOWN	24hrs post-transfection, poly(A)-selected total RNA, Overexpression
361065	ENSG00000152422	XRCC4	hsa-miR-16-5p	Homo sapiens	HELA	Cervix	Cancer/Malignant	Microarrays	POSITIVE	INDIRECT	DOWN	32hrs post-transfection, Overexpression
361066	ENSG00000152422	XRCC4	hsa-miR-16-5p	Homo sapiens	HELA	Cervix	Cancer/Malignant	Microarrays	POSITIVE	INDIRECT	DOWN	8hrs post-transfection, Overexpression
361068	ENSG00000152422	XRCC4	hsa-miR-191-5p	Homo sapiens	HEPG2	Liver	Cancer/Malignant	Microarrays	POSITIVE	INDIRECT	DOWN	Silencing
361159	ENSG00000152457	DCLRE1C	hsa-miR-122-5p	Homo sapiens	HEPG2	Liver	Cancer/Malignant	Biotin-Microarrays	POSITIVE	INDIRECT	DOWN
361160	ENSG00000152457	DCLRE1C	hsa-miR-1276	Homo sapiens	293S	Kidney	Embryonic/Fetal	HITS-CLIP	POSITIVE	DIRECT	DOWN	no treatment (control)
361161	ENSG00000152457	DCLRE1C	hsa-miR-155-5p	Homo sapiens	EF3DAGO2		Normal/Primary	PAR-CLIP	POSITIVE	DIRECT	DOWN
361162	ENSG00000152457	DCLRE1C	hsa-miR-155-5p	Homo sapiens	LCLBACD3		Normal/Primary	PAR-CLIP	POSITIVE	DIRECT	DOWN
361163	ENSG00000152457	DCLRE1C	hsa-miR-873-5p	Homo sapiens	293S	Kidney	Embryonic/Fetal	HITS-CLIP	POSITIVE	DIRECT	DOWN	no treatment (control)
361164	ENSG00000152457	DCLRE1C	hsa-miR-126-3p	Homo sapiens	AML8227	Bone Marrow	Cancer/Malignant	Microarrays	POSITIVE	INDIRECT	DOWN	CD34-CD38- flow-sorted population, 2w post-transduction cell expansion, Silencing
380411	ENSG00000157212	PAXIP1	hsa-miR-1224-5p	Homo sapiens	293S	Kidney	Embryonic/Fetal	HITS-CLIP	POSITIVE	DIRECT	DOWN	no treatment (control)
380412	ENSG00000157212	PAXIP1	hsa-miR-138-5p	Homo sapiens	UM1	Head/Neck	Cancer/Malignant	Microarrays	POSITIVE	INDIRECT	DOWN
380413	ENSG00000157212	PAXIP1	hsa-miR-147b	Homo sapiens	HELA	Cervix	Cancer/Malignant	HITS-CLIP	POSITIVE	DIRECT	DOWN	Hela cells were treated with control shRNA.
380414	ENSG00000157212	PAXIP1	hsa-miR-15b-3p	Homo sapiens	HELA	Cervix	Cancer/Malignant	HITS-CLIP	POSITIVE	DIRECT	DOWN	Hela cells were treated with control shRNA.
380415	ENSG00000157212	PAXIP1	hsa-miR-27a-3p	Homo sapiens	MCF7	Mammary Gland	Cancer/Malignant	HITS-CLIP	POSITIVE	DIRECT	DOWN
380416	ENSG00000157212	PAXIP1	hsa-miR-30c-1-3p	Homo sapiens	293S	Kidney	Embryonic/Fetal	HITS-CLIP	POSITIVE	DIRECT	DOWN	treatment: emetine
380417	ENSG00000157212	PAXIP1	hsa-miR-30c-2-3p	Homo sapiens	293S	Kidney	Embryonic/Fetal	HITS-CLIP	POSITIVE	DIRECT	DOWN	treatment: emetine
380418	ENSG00000157212	PAXIP1	hsa-miR-3180-3p	Homo sapiens	293S	Kidney	Embryonic/Fetal	HITS-CLIP	POSITIVE	DIRECT	DOWN	treatment: emetine
380419	ENSG00000157212	PAXIP1	hsa-miR-32-5p	Homo sapiens	HEK293	Kidney	Embryonic/Fetal	PAR-CLIP	POSITIVE	DIRECT	DOWN	mild MNase digestion
380420	ENSG00000157212	PAXIP1	hsa-miR-522-5p	Homo sapiens	MDAMB468	Mammary Gland	Cancer/Malignant	IMPACT-Seq	POSITIVE	DIRECT	DOWN	Biotinylated miR-522 mimic transfection
380421	ENSG00000157212	PAXIP1	hsa-miR-548c-5p	Homo sapiens	HELA	Cervix	Cancer/Malignant	HITS-CLIP	POSITIVE	DIRECT	DOWN	Hela cells were treated with control shRNA.
380422	ENSG00000157212	PAXIP1	hsa-miR-548d-5p	Homo sapiens	HELA	Cervix	Cancer/Malignant	HITS-CLIP	POSITIVE	DIRECT	DOWN	Hela cells were treated with control shRNA.
380423	ENSG00000157212	PAXIP1	hsa-miR-766-3p	Homo sapiens	293S	Kidney	Embryonic/Fetal	HITS-CLIP	POSITIVE	DIRECT	DOWN	no treatment (control)
380424	ENSG00000157212	PAXIP1	hsa-miR-766-3p	Homo sapiens	BT474	Mammary Gland	Cancer/Malignant	HITS-CLIP	POSITIVE	DIRECT	DOWN
380425	ENSG00000157212	PAXIP1	hsa-miR-124-3p	Homo sapiens	HEPG2	Liver	Cancer/Malignant	Microarrays	POSITIVE	INDIRECT	DOWN	72hrs post-transfection, Overexpression
380428	ENSG00000157212	PAXIP1	hsa-miR-140-3p	Homo sapiens	HEK293	Kidney	Embryonic/Fetal	Chimeric fragments	POSITIVE	DIRECT	DOWN
413460	ENSG00000163961	RNF168	hsa-miR-10a-3p	Homo sapiens	HELA	Cervix	Cancer/Malignant	HITS-CLIP	POSITIVE	DIRECT	DOWN	Hela cells were treated with control shRNA.
413461	ENSG00000163961	RNF168	hsa-miR-10a-5p	Homo sapiens	293S	Kidney	Embryonic/Fetal	HITS-CLIP	POSITIVE	DIRECT	DOWN	treatment:emetine
413462	ENSG00000163961	RNF168	hsa-miR-10b-5p	Homo sapiens	293S	Kidney	Embryonic/Fetal	HITS-CLIP	POSITIVE	DIRECT	DOWN	treatment:emetine
413463	ENSG00000163961	RNF168	hsa-miR-15a-5p	Homo sapiens	BC1	Pleura	Cancer/Malignant	PAR-CLIP	POSITIVE	DIRECT	DOWN
413464	ENSG00000163961	RNF168	hsa-miR-15b-5p	Homo sapiens	BC1	Pleura	Cancer/Malignant	PAR-CLIP	POSITIVE	DIRECT	DOWN
413465	ENSG00000163961	RNF168	hsa-miR-16-5p	Homo sapiens	BC1	Pleura	Cancer/Malignant	PAR-CLIP	POSITIVE	DIRECT	DOWN
413466	ENSG00000163961	RNF168	hsa-miR-195-5p	Homo sapiens	BC1	Pleura	Cancer/Malignant	PAR-CLIP	POSITIVE	DIRECT	DOWN
413467	ENSG00000163961	RNF168	hsa-miR-200b-3p	Homo sapiens	EF3DAGO2		Normal/Primary	PAR-CLIP	POSITIVE	DIRECT	DOWN
413468	ENSG00000163961	RNF168	hsa-miR-200c-3p	Homo sapiens	EF3DAGO2		Normal/Primary	PAR-CLIP	POSITIVE	DIRECT	DOWN
413469	ENSG00000163961	RNF168	hsa-miR-205-5p	Homo sapiens	C8166	Bone Marrow	Cancer/Malignant	PAR-CLIP	POSITIVE	DIRECT	DOWN
413470	ENSG00000163961	RNF168	hsa-miR-21-5p	Homo sapiens	MCF7	Mammary Gland	Cancer/Malignant	HITS-CLIP	POSITIVE	DIRECT	DOWN
413471	ENSG00000163961	RNF168	hsa-miR-27a-3p	Homo sapiens	MCF7	Mammary Gland	Cancer/Malignant	HITS-CLIP	POSITIVE	DIRECT	DOWN
413472	ENSG00000163961	RNF168	hsa-miR-27a-3p	Homo sapiens	TZMBL	Cervix	Cancer/Malignant	PAR-CLIP	POSITIVE	DIRECT	DOWN	shRNAs against HIV-1
413473	ENSG00000163961	RNF168	hsa-miR-27b-3p	Homo sapiens	TZMBL	Cervix	Cancer/Malignant	PAR-CLIP	POSITIVE	DIRECT	DOWN	shRNAs against HIV-1
413474	ENSG00000163961	RNF168	hsa-miR-29a-3p	Homo sapiens	BETA Cells	Pancreas	Normal/Primary	HITS-CLIP	POSITIVE	DIRECT	DOWN
413475	ENSG00000163961	RNF168	hsa-miR-29a-5p	Homo sapiens	BETA Cells	Pancreas	Normal/Primary	HITS-CLIP	POSITIVE	DIRECT	DOWN
413476	ENSG00000163961	RNF168	hsa-miR-29b-3p	Homo sapiens	BETA Cells	Pancreas	Normal/Primary	HITS-CLIP	POSITIVE	DIRECT	DOWN
413477	ENSG00000163961	RNF168	hsa-miR-29c-3p	Homo sapiens	BETA Cells	Pancreas	Normal/Primary	HITS-CLIP	POSITIVE	DIRECT	DOWN
413478	ENSG00000163961	RNF168	hsa-miR-302c-5p	Homo sapiens	HS5	Bone Marrow	Normal/Primary	HITS-CLIP	POSITIVE	DIRECT	DOWN
413479	ENSG00000163961	RNF168	hsa-miR-30a-5p	Homo sapiens	BETA Cells	Pancreas	Normal/Primary	HITS-CLIP	POSITIVE	DIRECT	DOWN
413480	ENSG00000163961	RNF168	hsa-miR-30a-5p	Homo sapiens	293S	Kidney	Embryonic/Fetal	HITS-CLIP	POSITIVE	DIRECT	DOWN	treatment: arsenite
413481	ENSG00000163961	RNF168	hsa-miR-30a-5p	Homo sapiens	HEK293	Kidney	Embryonic/Fetal	PAR-CLIP	POSITIVE	DIRECT	DOWN	mild MNase digestion
413482	ENSG00000163961	RNF168	hsa-miR-30b-5p	Homo sapiens	BETA Cells	Pancreas	Normal/Primary	HITS-CLIP	POSITIVE	DIRECT	DOWN
413483	ENSG00000163961	RNF168	hsa-miR-30b-5p	Homo sapiens	293S	Kidney	Embryonic/Fetal	HITS-CLIP	POSITIVE	DIRECT	DOWN	treatment: arsenite
413484	ENSG00000163961	RNF168	hsa-miR-30b-5p	Homo sapiens	HEK293	Kidney	Embryonic/Fetal	PAR-CLIP	POSITIVE	DIRECT	DOWN	mild MNase digestion
413485	ENSG00000163961	RNF168	hsa-miR-30c-5p	Homo sapiens	BETA Cells	Pancreas	Normal/Primary	HITS-CLIP	POSITIVE	DIRECT	DOWN
413486	ENSG00000163961	RNF168	hsa-miR-30c-5p	Homo sapiens	293S	Kidney	Embryonic/Fetal	HITS-CLIP	POSITIVE	DIRECT	DOWN	treatment: arsenite
413487	ENSG00000163961	RNF168	hsa-miR-30c-5p	Homo sapiens	HEK293	Kidney	Embryonic/Fetal	PAR-CLIP	POSITIVE	DIRECT	DOWN	mild MNase digestion
413488	ENSG00000163961	RNF168	hsa-miR-30d-5p	Homo sapiens	BETA Cells	Pancreas	Normal/Primary	HITS-CLIP	POSITIVE	DIRECT	DOWN
413489	ENSG00000163961	RNF168	hsa-miR-30d-5p	Homo sapiens	293S	Kidney	Embryonic/Fetal	HITS-CLIP	POSITIVE	DIRECT	DOWN	treatment: arsenite
413490	ENSG00000163961	RNF168	hsa-miR-30d-5p	Homo sapiens	HEK293	Kidney	Embryonic/Fetal	PAR-CLIP	POSITIVE	DIRECT	DOWN	mild MNase digestion
413491	ENSG00000163961	RNF168	hsa-miR-30e-5p	Homo sapiens	BETA Cells	Pancreas	Normal/Primary	HITS-CLIP	POSITIVE	DIRECT	DOWN
413492	ENSG00000163961	RNF168	hsa-miR-30e-5p	Homo sapiens	293S	Kidney	Embryonic/Fetal	HITS-CLIP	POSITIVE	DIRECT	DOWN	treatment: arsenite
413493	ENSG00000163961	RNF168	hsa-miR-30e-5p	Homo sapiens	HEK293	Kidney	Embryonic/Fetal	PAR-CLIP	POSITIVE	DIRECT	DOWN	mild MNase digestion
413494	ENSG00000163961	RNF168	hsa-miR-339-5p	Homo sapiens	BC3	Pleura	Cancer/Malignant	PAR-CLIP	POSITIVE	DIRECT	DOWN
413495	ENSG00000163961	RNF168	hsa-miR-34a-5p	Homo sapiens	HCT116	Intestine	Cancer/Malignant	Microarrays	POSITIVE	INDIRECT	DOWN
413496	ENSG00000163961	RNF168	hsa-miR-365a-3p	Homo sapiens	BT474	Mammary Gland	Cancer/Malignant	HITS-CLIP	POSITIVE	DIRECT	DOWN
413497	ENSG00000163961	RNF168	hsa-miR-424-5p	Homo sapiens	BC1	Pleura	Cancer/Malignant	PAR-CLIP	POSITIVE	DIRECT	DOWN
413498	ENSG00000163961	RNF168	hsa-miR-425-5p	Homo sapiens	BC1	Pleura	Cancer/Malignant	PAR-CLIP	POSITIVE	DIRECT	DOWN
413499	ENSG00000163961	RNF168	hsa-miR-425-5p	Homo sapiens	HEK293	Kidney	Embryonic/Fetal	PAR-CLIP	POSITIVE	DIRECT	DOWN	mild MNase digestion
413500	ENSG00000163961	RNF168	hsa-miR-497-5p	Homo sapiens	BC1	Pleura	Cancer/Malignant	PAR-CLIP	POSITIVE	DIRECT	DOWN
413501	ENSG00000163961	RNF168	hsa-miR-497-5p	Homo sapiens	EF3DAGO2		Normal/Primary	PAR-CLIP	POSITIVE	DIRECT	DOWN
413502	ENSG00000163961	RNF168	hsa-miR-548d-3p	Homo sapiens	BC3	Pleura	Cancer/Malignant	HITS-CLIP	POSITIVE	DIRECT	DOWN
413503	ENSG00000163961	RNF168	hsa-miR-548d-3p	Homo sapiens	HELA	Cervix	Cancer/Malignant	HITS-CLIP	POSITIVE	DIRECT	DOWN	Hela cells were treated with control shRNA.
413504	ENSG00000163961	RNF168	hsa-miR-548z	Homo sapiens	BC3	Pleura	Cancer/Malignant	HITS-CLIP	POSITIVE	DIRECT	DOWN
413506	ENSG00000163961	RNF168	hsa-miR-376a-5p	Homo sapiens	U87	Brain	Cancer/Malignant	Microarrays	POSITIVE	INDIRECT	DOWN	24hrs post-transfection, Overexpression
413507	ENSG00000163961	RNF168	hsa-miR-155-5p	Homo sapiens	ESC	Embryo	Embryonic/Fetal,Stem/Progenitor	Chimeric fragments	POSITIVE	DIRECT	DOWN
413508	ENSG00000163961	RNF168	hsa-miR-15a-5p	Homo sapiens	HEK293	Kidney	Embryonic/Fetal	Chimeric fragments	POSITIVE	DIRECT	DOWN
413509	ENSG00000163961	RNF168	hsa-miR-16-5p	Homo sapiens	HEK293	Kidney	Embryonic/Fetal	Chimeric fragments	POSITIVE	DIRECT	DOWN
413510	ENSG00000163961	RNF168	hsa-miR-3117-3p	Homo sapiens	HEK293	Kidney	Embryonic/Fetal	Chimeric fragments	POSITIVE	DIRECT	DOWN
432506	ENSG00000166169	POLL	hsa-let-7a-5p	Homo sapiens	HUVEC	Umbilical Vein	Normal/Primary	HITS-CLIP	POSITIVE	DIRECT	DOWN
432507	ENSG00000166169	POLL	hsa-let-7a-5p	Homo sapiens	HEK293	Kidney	Embryonic/Fetal	PAR-CLIP	POSITIVE	DIRECT	DOWN	mild MNase digestion
432508	ENSG00000166169	POLL	hsa-let-7a-5p	Homo sapiens	TZMBL	Cervix	Cancer/Malignant	PAR-CLIP	POSITIVE	DIRECT	DOWN	shRNAs against HIV-1
432509	ENSG00000166169	POLL	hsa-let-7b-5p	Homo sapiens	HEK293	Kidney	Embryonic/Fetal	PAR-CLIP	POSITIVE	DIRECT	DOWN	mild MNase digestion
432510	ENSG00000166169	POLL	hsa-let-7b-5p	Homo sapiens	TZMBL	Cervix	Cancer/Malignant	PAR-CLIP	POSITIVE	DIRECT	DOWN	shRNAs against HIV-1
432511	ENSG00000166169	POLL	hsa-let-7c-5p	Homo sapiens	HEK293	Kidney	Embryonic/Fetal	PAR-CLIP	POSITIVE	DIRECT	DOWN	mild MNase digestion
432512	ENSG00000166169	POLL	hsa-let-7e-5p	Homo sapiens	HEK293	Kidney	Embryonic/Fetal	PAR-CLIP	POSITIVE	DIRECT	DOWN	mild MNase digestion
432513	ENSG00000166169	POLL	hsa-let-7e-5p	Homo sapiens	TZMBL	Cervix	Cancer/Malignant	PAR-CLIP	POSITIVE	DIRECT	DOWN	shRNAs against HIV-1
432514	ENSG00000166169	POLL	hsa-let-7f-5p	Homo sapiens	HEK293	Kidney	Embryonic/Fetal	PAR-CLIP	POSITIVE	DIRECT	DOWN	mild MNase digestion
432515	ENSG00000166169	POLL	hsa-let-7f-5p	Homo sapiens	TZMBL	Cervix	Cancer/Malignant	PAR-CLIP	POSITIVE	DIRECT	DOWN	shRNAs against HIV-1
432516	ENSG00000166169	POLL	hsa-let-7g-5p	Homo sapiens	HEK293	Kidney	Embryonic/Fetal	PAR-CLIP	POSITIVE	DIRECT	DOWN	mild MNase digestion
432517	ENSG00000166169	POLL	hsa-let-7g-5p	Homo sapiens	TZMBL	Cervix	Cancer/Malignant	PAR-CLIP	POSITIVE	DIRECT	DOWN	shRNAs against HIV-1
432518	ENSG00000166169	POLL	hsa-let-7i-5p	Homo sapiens	HEK293	Kidney	Embryonic/Fetal	PAR-CLIP	POSITIVE	DIRECT	DOWN	mild MNase digestion
432519	ENSG00000166169	POLL	hsa-let-7i-5p	Homo sapiens	TZMBL	Cervix	Cancer/Malignant	PAR-CLIP	POSITIVE	DIRECT	DOWN	shRNAs against HIV-1
432520	ENSG00000166169	POLL	hsa-miR-103a-3p	Homo sapiens	293S	Kidney	Embryonic/Fetal	HITS-CLIP	POSITIVE	DIRECT	DOWN	no treatment (control)
432521	ENSG00000166169	POLL	hsa-miR-107	Homo sapiens	293S	Kidney	Embryonic/Fetal	HITS-CLIP	POSITIVE	DIRECT	DOWN	no treatment (control)
432522	ENSG00000166169	POLL	hsa-miR-1226-3p	Homo sapiens	293S	Kidney	Embryonic/Fetal	HITS-CLIP	POSITIVE	DIRECT	DOWN	no treatment (control)
432523	ENSG00000166169	POLL	hsa-miR-192-5p	Homo sapiens	HELA	Cervix	Cancer/Malignant	HITS-CLIP	POSITIVE	DIRECT	DOWN	Hela cells were treated with control shRNA.
432524	ENSG00000166169	POLL	hsa-miR-215-5p	Homo sapiens	HELA	Cervix	Cancer/Malignant	HITS-CLIP	POSITIVE	DIRECT	DOWN	Hela cells were treated with control shRNA.
432525	ENSG00000166169	POLL	hsa-miR-296-5p	Homo sapiens	293S	Kidney	Embryonic/Fetal	HITS-CLIP	POSITIVE	DIRECT	DOWN	treatment: emetine
432526	ENSG00000166169	POLL	hsa-miR-362-3p	Homo sapiens	293S	Kidney	Embryonic/Fetal	HITS-CLIP	POSITIVE	DIRECT	DOWN	treatment:emetine
432527	ENSG00000166169	POLL	hsa-miR-4802-5p	Homo sapiens	LCLBACD1		Normal/Primary	PAR-CLIP	POSITIVE	DIRECT	DOWN
432528	ENSG00000166169	POLL	hsa-miR-624-3p	Homo sapiens	293S	Kidney	Embryonic/Fetal	HITS-CLIP	POSITIVE	DIRECT	DOWN	no treatment (control)
432529	ENSG00000166169	POLL	hsa-miR-940	Homo sapiens	293S	Kidney	Embryonic/Fetal	HITS-CLIP	POSITIVE	DIRECT	DOWN	no treatment (control)
432530	ENSG00000166169	POLL	hsa-miR-98-5p	Homo sapiens	TZMBL	Cervix	Cancer/Malignant	PAR-CLIP	POSITIVE	DIRECT	DOWN	shRNAs against HIV-1
432531	ENSG00000166169	POLL	hsa-miR-31-5p	Homo sapiens	OVCAR8	Ovary	Cancer/Malignant	Microarrays	POSITIVE	INDIRECT	DOWN	48hrs post-transfection, Overexpression
455648	ENSG00000169139	UBE2V2	hsa-let-7e-5p	Homo sapiens	FLPIN_TREX_293	Kidney	Normal/Primary	CLASH	POSITIVE	DIRECT	DOWN
455649	ENSG00000169139	UBE2V2	hsa-miR-1303	Homo sapiens	BC3	Pleura	Cancer/Malignant	PAR-CLIP	POSITIVE	DIRECT	DOWN
455650	ENSG00000169139	UBE2V2	hsa-miR-130a-3p	Homo sapiens	TZMBL	Cervix	Cancer/Malignant	PAR-CLIP	POSITIVE	DIRECT	DOWN	shRNAs against HIV-1
455651	ENSG00000169139	UBE2V2	hsa-miR-148a-3p	Homo sapiens	TZMBL	Cervix	Cancer/Malignant	PAR-CLIP	POSITIVE	DIRECT	DOWN	shRNAs against HIV-1
455652	ENSG00000169139	UBE2V2	hsa-miR-148b-3p	Homo sapiens	TZMBL	Cervix	Cancer/Malignant	PAR-CLIP	POSITIVE	DIRECT	DOWN	shRNAs against HIV-1
455653	ENSG00000169139	UBE2V2	hsa-miR-155-5p	Homo sapiens	BC3	Pleura	Cancer/Malignant	PAR-CLIP	POSITIVE	DIRECT	DOWN
455654	ENSG00000169139	UBE2V2	hsa-miR-155-5p	Homo sapiens	BC3	Pleura	Cancer/Malignant	HITS-CLIP	POSITIVE	DIRECT	DOWN
455655	ENSG00000169139	UBE2V2	hsa-miR-155-5p	Homo sapiens	BCBL1	Bone Marrow	Cancer/Malignant	HITS-CLIP	POSITIVE	DIRECT	DOWN
455656	ENSG00000169139	UBE2V2	hsa-miR-155-5p	Homo sapiens	LCL35		Normal/Primary	PAR-CLIP	POSITIVE	DIRECT	DOWN
455657	ENSG00000169139	UBE2V2	hsa-miR-186-5p	Homo sapiens	HEK293	Kidney	Embryonic/Fetal	PAR-CLIP	POSITIVE	DIRECT	DOWN	mild MNase digestion
455658	ENSG00000169139	UBE2V2	hsa-miR-192-5p	Homo sapiens			Cancer/Malignant	Microarrays	POSITIVE	INDIRECT	DOWN
455659	ENSG00000169139	UBE2V2	hsa-miR-216a-5p	Homo sapiens	BETA Cells	Pancreas	Normal/Primary	HITS-CLIP	POSITIVE	DIRECT	DOWN
455660	ENSG00000169139	UBE2V2	hsa-miR-22-3p	Homo sapiens	293S	Kidney	Embryonic/Fetal	HITS-CLIP	POSITIVE	DIRECT	DOWN	no treatment (control)
455661	ENSG00000169139	UBE2V2	hsa-miR-2355-3p	Homo sapiens	293S	Kidney	Embryonic/Fetal	HITS-CLIP	POSITIVE	DIRECT	DOWN	treatment: emetine
455662	ENSG00000169139	UBE2V2	hsa-miR-23a-3p	Homo sapiens	BC3	Pleura	Cancer/Malignant	HITS-CLIP	POSITIVE	DIRECT	DOWN
455663	ENSG00000169139	UBE2V2	hsa-miR-23b-3p	Homo sapiens	BC3	Pleura	Cancer/Malignant	HITS-CLIP	POSITIVE	DIRECT	DOWN
455664	ENSG00000169139	UBE2V2	hsa-miR-23c	Homo sapiens	BC3	Pleura	Cancer/Malignant	HITS-CLIP	POSITIVE	DIRECT	DOWN
455665	ENSG00000169139	UBE2V2	hsa-miR-26b-5p	Homo sapiens			Cancer/Malignant	Microarrays	POSITIVE	INDIRECT	DOWN
455666	ENSG00000169139	UBE2V2	hsa-miR-30a-3p	Homo sapiens	BCBL1	Bone Marrow	Cancer/Malignant	HITS-CLIP	POSITIVE	DIRECT	DOWN
455667	ENSG00000169139	UBE2V2	hsa-miR-30a-5p	Homo sapiens	HS5	Bone Marrow	Normal/Primary	HITS-CLIP	POSITIVE	DIRECT	DOWN
455668	ENSG00000169139	UBE2V2	hsa-miR-30b-5p	Homo sapiens	HS5	Bone Marrow	Normal/Primary	HITS-CLIP	POSITIVE	DIRECT	DOWN
455669	ENSG00000169139	UBE2V2	hsa-miR-30c-5p	Homo sapiens	HS5	Bone Marrow	Normal/Primary	HITS-CLIP	POSITIVE	DIRECT	DOWN
455670	ENSG00000169139	UBE2V2	hsa-miR-30d-3p	Homo sapiens	BCBL1	Bone Marrow	Cancer/Malignant	HITS-CLIP	POSITIVE	DIRECT	DOWN
455671	ENSG00000169139	UBE2V2	hsa-miR-30d-5p	Homo sapiens	HS5	Bone Marrow	Normal/Primary	HITS-CLIP	POSITIVE	DIRECT	DOWN
455672	ENSG00000169139	UBE2V2	hsa-miR-30e-3p	Homo sapiens	BCBL1	Bone Marrow	Cancer/Malignant	HITS-CLIP	POSITIVE	DIRECT	DOWN
455673	ENSG00000169139	UBE2V2	hsa-miR-30e-5p	Homo sapiens	HS5	Bone Marrow	Normal/Primary	HITS-CLIP	POSITIVE	DIRECT	DOWN
455674	ENSG00000169139	UBE2V2	hsa-miR-3607-3p	Homo sapiens	LCL35		Normal/Primary	PAR-CLIP	POSITIVE	DIRECT	DOWN
455675	ENSG00000169139	UBE2V2	hsa-miR-374a-5p	Homo sapiens	HEK293	Kidney	Embryonic/Fetal	PAR-CLIP	POSITIVE	DIRECT	DOWN	mild MNase digestion
455676	ENSG00000169139	UBE2V2	hsa-miR-421	Homo sapiens	293S	Kidney	Embryonic/Fetal	HITS-CLIP	POSITIVE	DIRECT	DOWN	treatment:emetine
455677	ENSG00000169139	UBE2V2	hsa-miR-450a-5p	Homo sapiens	BETA Cells	Pancreas	Normal/Primary	HITS-CLIP	POSITIVE	DIRECT	DOWN
455678	ENSG00000169139	UBE2V2	hsa-miR-450a-5p	Homo sapiens	HELA	Cervix	Cancer/Malignant	HITS-CLIP	POSITIVE	DIRECT	DOWN	Hela cells were treated with control shRNA.
455679	ENSG00000169139	UBE2V2	hsa-miR-450b-5p	Homo sapiens	HELA	Cervix	Cancer/Malignant	HITS-CLIP	POSITIVE	DIRECT	DOWN	Hela cells were treated with control shRNA.
455680	ENSG00000169139	UBE2V2	hsa-miR-4803	Homo sapiens	293S	Kidney	Embryonic/Fetal	HITS-CLIP	POSITIVE	DIRECT	DOWN	no treatment (control)
455681	ENSG00000169139	UBE2V2	hsa-miR-590-3p	Homo sapiens	HELA	Cervix	Cancer/Malignant	HITS-CLIP	POSITIVE	DIRECT	DOWN	Hela cells were treated with control shRNA.
455682	ENSG00000169139	UBE2V2	hsa-miR-92a-1-5p	Homo sapiens	BC1	Pleura	Cancer/Malignant	PAR-CLIP	POSITIVE	DIRECT	DOWN
455683	ENSG00000169139	UBE2V2	hsa-miR-101-3p	Homo sapiens		Brain	Cancer/Malignant	HITS-CLIP	POSITIVE	DIRECT	DOWN
455684	ENSG00000169139	UBE2V2	hsa-miR-124-3p	Homo sapiens		Brain	Cancer/Malignant	HITS-CLIP	POSITIVE	DIRECT	DOWN
455685	ENSG00000169139	UBE2V2	hsa-miR-126-5p	Homo sapiens		Brain	Cancer/Malignant	HITS-CLIP	POSITIVE	DIRECT	DOWN
455686	ENSG00000169139	UBE2V2	hsa-miR-1301-3p	Homo sapiens		Brain	Cancer/Malignant	HITS-CLIP	POSITIVE	DIRECT	DOWN
455687	ENSG00000169139	UBE2V2	hsa-miR-221-3p	Homo sapiens		Brain	Cancer/Malignant	HITS-CLIP	POSITIVE	DIRECT	DOWN
455688	ENSG00000169139	UBE2V2	hsa-miR-23a-3p	Homo sapiens		Brain	Cancer/Malignant	HITS-CLIP	POSITIVE	DIRECT	DOWN
455689	ENSG00000169139	UBE2V2	hsa-miR-23b-3p	Homo sapiens		Brain	Cancer/Malignant	HITS-CLIP	POSITIVE	DIRECT	DOWN
455690	ENSG00000169139	UBE2V2	hsa-miR-30b-5p	Homo sapiens		Brain	Cancer/Malignant	HITS-CLIP	POSITIVE	DIRECT	DOWN
455691	ENSG00000169139	UBE2V2	hsa-miR-30c-5p	Homo sapiens		Brain	Cancer/Malignant	HITS-CLIP	POSITIVE	DIRECT	DOWN
455692	ENSG00000169139	UBE2V2	hsa-miR-361-5p	Homo sapiens		Brain	Cancer/Malignant	HITS-CLIP	POSITIVE	DIRECT	DOWN
455693	ENSG00000169139	UBE2V2	hsa-miR-377-3p	Homo sapiens		Brain	Cancer/Malignant	HITS-CLIP	POSITIVE	DIRECT	DOWN
455694	ENSG00000169139	UBE2V2	hsa-miR-425-5p	Homo sapiens		Brain	Cancer/Malignant	HITS-CLIP	POSITIVE	DIRECT	DOWN
455695	ENSG00000169139	UBE2V2	hsa-miR-495-3p	Homo sapiens		Brain	Cancer/Malignant	HITS-CLIP	POSITIVE	DIRECT	DOWN
455696	ENSG00000169139	UBE2V2	hsa-miR-1-3p	Homo sapiens	HELA	Cervix	Cancer/Malignant	RPF-Seq	POSITIVE	INDIRECT	DOWN	24hrs post-transfection, Overexpression
455697	ENSG00000169139	UBE2V2	hsa-miR-1-3p	Homo sapiens	HELA	Cervix	Cancer/Malignant	RNA-Seq	POSITIVE	INDIRECT	DOWN	24hrs post-transfection, Overexpression
455699	ENSG00000169139	UBE2V2	hsa-miR-1-3p	Homo sapiens	U2OS	Bone	Cancer/Malignant	RNA-Seq	POSITIVE	INDIRECT	DOWN	24hrs post-transfection, poly(A)-selected total RNA, Overexpression
455700	ENSG00000169139	UBE2V2	hsa-miR-155-5p	Homo sapiens	HEK293	Kidney	Embryonic/Fetal	RNA-Seq	POSITIVE	INDIRECT	DOWN	24hrs post-transfection, Overexpression
455701	ENSG00000169139	UBE2V2	hsa-miR-155-5p	Homo sapiens	HELA	Cervix	Cancer/Malignant	RNA-Seq	POSITIVE	INDIRECT	DOWN	24hrs post-transfection, Overexpression
455702	ENSG00000169139	UBE2V2	hsa-miR-494-3p	Homo sapiens	HELA	Cervix	Cancer/Malignant	RIP-Seq	POSITIVE	INDIRECT	DOWN	24hrs post-transfection, Overexpression
455704	ENSG00000169139	UBE2V2	hsa-miR-1-3p	Homo sapiens	HELA	Cervix	Cancer/Malignant	Microarrays	POSITIVE	INDIRECT	DOWN	8hrs post-transfection, Overexpression
455705	ENSG00000169139	UBE2V2	hsa-miR-124-3p	Homo sapiens	HEPG2	Liver	Cancer/Malignant	Microarrays	POSITIVE	INDIRECT	DOWN	16hrs post-transfection, Overexpression
455706	ENSG00000169139	UBE2V2	hsa-miR-124-3p	Homo sapiens	HEPG2	Liver	Cancer/Malignant	Microarrays	POSITIVE	INDIRECT	DOWN	24hrs post-transfection, Overexpression
455707	ENSG00000169139	UBE2V2	hsa-miR-124-3p	Homo sapiens	HEPG2	Liver	Cancer/Malignant	Microarrays	POSITIVE	INDIRECT	DOWN	32hrs post-transfection, Overexpression
455708	ENSG00000169139	UBE2V2	hsa-miR-124-3p	Homo sapiens	HEPG2	Liver	Cancer/Malignant	Microarrays	POSITIVE	INDIRECT	DOWN	72hrs post-transfection, Overexpression
455711	ENSG00000169139	UBE2V2	hsa-miR-147a	Homo sapiens	HCT116	Intestine	Cancer/Malignant	Microarrays	POSITIVE	INDIRECT	DOWN	3d post-transfection, Overexpression
455714	ENSG00000169139	UBE2V2	hsa-miR-210-3p	Homo sapiens	HUVEC	Umbilical Vein	Normal/Primary	Microarrays	POSITIVE	INDIRECT	DOWN	24hrs post-transfection, Overexpression
455716	ENSG00000169139	UBE2V2	hsa-miR-212-3p	Homo sapiens	HEK293	Kidney	Embryonic/Fetal	Microarrays	POSITIVE	INDIRECT	DOWN	Overexpression
455717	ENSG00000169139	UBE2V2	hsa-miR-142-5p	Homo sapiens	B lymphocyte	Pleura	Cancer/Malignant	Chimeric fragments	POSITIVE	DIRECT	DOWN
455718	ENSG00000169139	UBE2V2	hsa-miR-155-5p	Homo sapiens	ESC	Embryo	Embryonic/Fetal,Stem/Progenitor	Chimeric fragments	POSITIVE	DIRECT	DOWN
478368	ENSG00000172977	KAT5	hsa-let-7a-5p	Homo sapiens	BC3	Pleura	Cancer/Malignant	HITS-CLIP	POSITIVE	DIRECT	DOWN
478369	ENSG00000172977	KAT5	hsa-let-7a-5p	Homo sapiens	BCBL1	Bone Marrow	Cancer/Malignant	HITS-CLIP	POSITIVE	DIRECT	DOWN
478370	ENSG00000172977	KAT5	hsa-let-7a-5p	Homo sapiens	BT474	Mammary Gland	Cancer/Malignant	HITS-CLIP	POSITIVE	DIRECT	DOWN
478371	ENSG00000172977	KAT5	hsa-let-7b-5p	Homo sapiens	BC3	Pleura	Cancer/Malignant	HITS-CLIP	POSITIVE	DIRECT	DOWN
478372	ENSG00000172977	KAT5	hsa-let-7b-5p	Homo sapiens	BCBL1	Bone Marrow	Cancer/Malignant	HITS-CLIP	POSITIVE	DIRECT	DOWN
478373	ENSG00000172977	KAT5	hsa-let-7b-5p	Homo sapiens	BT474	Mammary Gland	Cancer/Malignant	HITS-CLIP	POSITIVE	DIRECT	DOWN
478374	ENSG00000172977	KAT5	hsa-let-7c-5p	Homo sapiens	BC3	Pleura	Cancer/Malignant	HITS-CLIP	POSITIVE	DIRECT	DOWN
478375	ENSG00000172977	KAT5	hsa-let-7c-5p	Homo sapiens	BCBL1	Bone Marrow	Cancer/Malignant	HITS-CLIP	POSITIVE	DIRECT	DOWN
478376	ENSG00000172977	KAT5	hsa-let-7c-5p	Homo sapiens	BT474	Mammary Gland	Cancer/Malignant	HITS-CLIP	POSITIVE	DIRECT	DOWN
478377	ENSG00000172977	KAT5	hsa-let-7e-5p	Homo sapiens	BC3	Pleura	Cancer/Malignant	HITS-CLIP	POSITIVE	DIRECT	DOWN
478378	ENSG00000172977	KAT5	hsa-let-7e-5p	Homo sapiens	BCBL1	Bone Marrow	Cancer/Malignant	HITS-CLIP	POSITIVE	DIRECT	DOWN
478379	ENSG00000172977	KAT5	hsa-let-7e-5p	Homo sapiens	BT474	Mammary Gland	Cancer/Malignant	HITS-CLIP	POSITIVE	DIRECT	DOWN
478380	ENSG00000172977	KAT5	hsa-let-7f-5p	Homo sapiens	BC3	Pleura	Cancer/Malignant	HITS-CLIP	POSITIVE	DIRECT	DOWN
478381	ENSG00000172977	KAT5	hsa-let-7f-5p	Homo sapiens	BCBL1	Bone Marrow	Cancer/Malignant	HITS-CLIP	POSITIVE	DIRECT	DOWN
478382	ENSG00000172977	KAT5	hsa-let-7f-5p	Homo sapiens	BT474	Mammary Gland	Cancer/Malignant	HITS-CLIP	POSITIVE	DIRECT	DOWN
478383	ENSG00000172977	KAT5	hsa-let-7g-5p	Homo sapiens	BC3	Pleura	Cancer/Malignant	HITS-CLIP	POSITIVE	DIRECT	DOWN
478384	ENSG00000172977	KAT5	hsa-let-7g-5p	Homo sapiens	BCBL1	Bone Marrow	Cancer/Malignant	HITS-CLIP	POSITIVE	DIRECT	DOWN
478385	ENSG00000172977	KAT5	hsa-let-7g-5p	Homo sapiens	BT474	Mammary Gland	Cancer/Malignant	HITS-CLIP	POSITIVE	DIRECT	DOWN
478386	ENSG00000172977	KAT5	hsa-let-7i-5p	Homo sapiens	BC3	Pleura	Cancer/Malignant	HITS-CLIP	POSITIVE	DIRECT	DOWN
478387	ENSG00000172977	KAT5	hsa-let-7i-5p	Homo sapiens	BCBL1	Bone Marrow	Cancer/Malignant	HITS-CLIP	POSITIVE	DIRECT	DOWN
478388	ENSG00000172977	KAT5	hsa-let-7i-5p	Homo sapiens	BT474	Mammary Gland	Cancer/Malignant	HITS-CLIP	POSITIVE	DIRECT	DOWN
478389	ENSG00000172977	KAT5	hsa-miR-196a-5p	Homo sapiens	TZMBL	Cervix	Cancer/Malignant	PAR-CLIP	POSITIVE	DIRECT	DOWN	shRNAs against HIV-1
478390	ENSG00000172977	KAT5	hsa-miR-590-3p	Homo sapiens	HEK293	Kidney	Embryonic/Fetal	PAR-CLIP	POSITIVE	DIRECT	DOWN	mild MNase digestion
478391	ENSG00000172977	KAT5	hsa-miR-766-3p	Homo sapiens	BT474	Mammary Gland	Cancer/Malignant	HITS-CLIP	POSITIVE	DIRECT	DOWN
478392	ENSG00000172977	KAT5	hsa-miR-98-5p	Homo sapiens	BC3	Pleura	Cancer/Malignant	HITS-CLIP	POSITIVE	DIRECT	DOWN
478393	ENSG00000172977	KAT5	hsa-miR-98-5p	Homo sapiens	BCBL1	Bone Marrow	Cancer/Malignant	HITS-CLIP	POSITIVE	DIRECT	DOWN
478394	ENSG00000172977	KAT5	hsa-miR-98-5p	Homo sapiens	BT474	Mammary Gland	Cancer/Malignant	HITS-CLIP	POSITIVE	DIRECT	DOWN
478397	ENSG00000172977	KAT5	hsa-miR-1-3p	Homo sapiens	U2OS	Bone	Cancer/Malignant	RNA-Seq	POSITIVE	INDIRECT	DOWN	24hrs post-transfection, tRNA and rRNA depleted, Overexpression
478400	ENSG00000172977	KAT5	hsa-miR-494-3p	Homo sapiens	HELA	Cervix	Cancer/Malignant	RIP-Seq	POSITIVE	INDIRECT	DOWN	24hrs post-transfection, Overexpression
478402	ENSG00000172977	KAT5	hsa-miR-16-5p	Homo sapiens	HELA	Cervix	Cancer/Malignant	Microarrays	POSITIVE	INDIRECT	DOWN	8hrs post-transfection, Overexpression
486669	ENSG00000174405	LIG4	hsa-let-7f-2-3p	Homo sapiens	293S	Kidney	Embryonic/Fetal	HITS-CLIP	POSITIVE	DIRECT	DOWN	treatment:hippuristanol
486670	ENSG00000174405	LIG4	hsa-miR-101-3p	Homo sapiens	293S	Kidney	Embryonic/Fetal	HITS-CLIP	POSITIVE	DIRECT	DOWN	treatment:hippuristanol
486671	ENSG00000174405	LIG4	hsa-miR-106a-5p	Homo sapiens	EF3DAGO2		Normal/Primary	PAR-CLIP	POSITIVE	DIRECT	DOWN
486672	ENSG00000174405	LIG4	hsa-miR-125b-2-3p	Homo sapiens	293S	Kidney	Embryonic/Fetal	HITS-CLIP	POSITIVE	DIRECT	DOWN	treatment: emetine
486673	ENSG00000174405	LIG4	hsa-miR-1301-3p	Homo sapiens	293S	Kidney	Embryonic/Fetal	HITS-CLIP	POSITIVE	DIRECT	DOWN	no treatment (control)
486674	ENSG00000174405	LIG4	hsa-miR-132-3p	Homo sapiens			Cancer/Malignant	Microarrays	POSITIVE	INDIRECT	DOWN
486675	ENSG00000174405	LIG4	hsa-miR-144-3p	Homo sapiens	293S	Kidney	Embryonic/Fetal	HITS-CLIP	POSITIVE	DIRECT	DOWN	treatment:hippuristanol
486676	ENSG00000174405	LIG4	hsa-miR-15a-5p	Homo sapiens	HEK293	Kidney	Embryonic/Fetal	PAR-CLIP	POSITIVE	DIRECT	DOWN	mild MNase digestion
486677	ENSG00000174405	LIG4	hsa-miR-15b-5p	Homo sapiens	HEK293	Kidney	Embryonic/Fetal	PAR-CLIP	POSITIVE	DIRECT	DOWN	mild MNase digestion
486678	ENSG00000174405	LIG4	hsa-miR-16-2-3p	Homo sapiens	BC1	Pleura	Cancer/Malignant	PAR-CLIP	POSITIVE	DIRECT	DOWN
486679	ENSG00000174405	LIG4	hsa-miR-16-5p	Homo sapiens	HEK293	Kidney	Embryonic/Fetal	PAR-CLIP	POSITIVE	DIRECT	DOWN	mild MNase digestion
486680	ENSG00000174405	LIG4	hsa-miR-185-5p	Homo sapiens	293S	Kidney	Embryonic/Fetal	HITS-CLIP	POSITIVE	DIRECT	DOWN	treatment: emetine
486681	ENSG00000174405	LIG4	hsa-miR-197-3p	Homo sapiens	293S	Kidney	Embryonic/Fetal	HITS-CLIP	POSITIVE	DIRECT	DOWN	treatment:emetine
486682	ENSG00000174405	LIG4	hsa-miR-199a-3p	Homo sapiens	TZMBL	Cervix	Cancer/Malignant	PAR-CLIP	POSITIVE	DIRECT	DOWN	shRNAs against HIV-1
486683	ENSG00000174405	LIG4	hsa-miR-224-5p	Homo sapiens	293S	Kidney	Embryonic/Fetal	HITS-CLIP	POSITIVE	DIRECT	DOWN	treatment: emetine
486684	ENSG00000174405	LIG4	hsa-miR-2278	Homo sapiens	293S	Kidney	Embryonic/Fetal	HITS-CLIP	POSITIVE	DIRECT	DOWN	no treatment (control)
486685	ENSG00000174405	LIG4	hsa-miR-2467-5p	Homo sapiens	293S	Kidney	Embryonic/Fetal	HITS-CLIP	POSITIVE	DIRECT	DOWN	treatment: emetine
486686	ENSG00000174405	LIG4	hsa-miR-25-3p	Homo sapiens	HEK293	Kidney	Embryonic/Fetal	PAR-CLIP	POSITIVE	DIRECT	DOWN	mild MNase digestion
486687	ENSG00000174405	LIG4	hsa-miR-26b-5p	Homo sapiens			Cancer/Malignant	Microarrays	POSITIVE	INDIRECT	DOWN
486688	ENSG00000174405	LIG4	hsa-miR-29b-2-5p	Homo sapiens	BETA Cells	Pancreas	Normal/Primary	HITS-CLIP	POSITIVE	DIRECT	DOWN
486689	ENSG00000174405	LIG4	hsa-miR-31-5p	Homo sapiens	293S	Kidney	Embryonic/Fetal	HITS-CLIP	POSITIVE	DIRECT	DOWN	treatment:hippuristanol
486690	ENSG00000174405	LIG4	hsa-miR-330-3p	Homo sapiens	293S	Kidney	Embryonic/Fetal	HITS-CLIP	POSITIVE	DIRECT	DOWN	no treatment (control)
486691	ENSG00000174405	LIG4	hsa-miR-33a-5p	Homo sapiens	HEK293	Kidney	Embryonic/Fetal	PAR-CLIP	POSITIVE	DIRECT	DOWN	mild MNase digestion
486692	ENSG00000174405	LIG4	hsa-miR-33b-5p	Homo sapiens	BC1	Pleura	Cancer/Malignant	PAR-CLIP	POSITIVE	DIRECT	DOWN
486693	ENSG00000174405	LIG4	hsa-miR-33b-5p	Homo sapiens	EF3DAGO2		Normal/Primary	PAR-CLIP	POSITIVE	DIRECT	DOWN
486694	ENSG00000174405	LIG4	hsa-miR-33b-5p	Homo sapiens	LCLBACD1		Normal/Primary	PAR-CLIP	POSITIVE	DIRECT	DOWN
486695	ENSG00000174405	LIG4	hsa-miR-33b-5p	Homo sapiens	LCLBACD3		Normal/Primary	PAR-CLIP	POSITIVE	DIRECT	DOWN
486696	ENSG00000174405	LIG4	hsa-miR-33b-5p	Homo sapiens	LCLBAC		Normal/Primary	PAR-CLIP	POSITIVE	DIRECT	DOWN
486697	ENSG00000174405	LIG4	hsa-miR-3613-3p	Homo sapiens	LCLBACD1		Normal/Primary	PAR-CLIP	POSITIVE	DIRECT	DOWN
486698	ENSG00000174405	LIG4	hsa-miR-365a-3p	Homo sapiens	293S	Kidney	Embryonic/Fetal	HITS-CLIP	POSITIVE	DIRECT	DOWN	treatment:emetine
486699	ENSG00000174405	LIG4	hsa-miR-365b-3p	Homo sapiens	293S	Kidney	Embryonic/Fetal	HITS-CLIP	POSITIVE	DIRECT	DOWN	treatment:emetine
486700	ENSG00000174405	LIG4	hsa-miR-450b-5p	Homo sapiens	293S	Kidney	Embryonic/Fetal	HITS-CLIP	POSITIVE	DIRECT	DOWN	treatment: emetine
486701	ENSG00000174405	LIG4	hsa-miR-454-3p	Homo sapiens	EF3DAGO2		Normal/Primary	PAR-CLIP	POSITIVE	DIRECT	DOWN
486702	ENSG00000174405	LIG4	hsa-miR-4786-3p	Homo sapiens	293S	Kidney	Embryonic/Fetal	HITS-CLIP	POSITIVE	DIRECT	DOWN	no treatment (control)
486703	ENSG00000174405	LIG4	hsa-miR-501-3p	Homo sapiens	BC1	Pleura	Cancer/Malignant	PAR-CLIP	POSITIVE	DIRECT	DOWN
486704	ENSG00000174405	LIG4	hsa-miR-501-3p	Homo sapiens	EF3DAGO2		Normal/Primary	PAR-CLIP	POSITIVE	DIRECT	DOWN
486705	ENSG00000174405	LIG4	hsa-miR-501-3p	Homo sapiens	LCLBACD1		Normal/Primary	PAR-CLIP	POSITIVE	DIRECT	DOWN
486706	ENSG00000174405	LIG4	hsa-miR-501-3p	Homo sapiens	LCLBACD3		Normal/Primary	PAR-CLIP	POSITIVE	DIRECT	DOWN
486707	ENSG00000174405	LIG4	hsa-miR-501-3p	Homo sapiens	LCLBAC		Normal/Primary	PAR-CLIP	POSITIVE	DIRECT	DOWN
486708	ENSG00000174405	LIG4	hsa-miR-502-3p	Homo sapiens	EF3DAGO2		Normal/Primary	PAR-CLIP	POSITIVE	DIRECT	DOWN
486709	ENSG00000174405	LIG4	hsa-miR-502-3p	Homo sapiens	LCLBACD1		Normal/Primary	PAR-CLIP	POSITIVE	DIRECT	DOWN
486710	ENSG00000174405	LIG4	hsa-miR-502-3p	Homo sapiens	LCLBACD3		Normal/Primary	PAR-CLIP	POSITIVE	DIRECT	DOWN
486711	ENSG00000174405	LIG4	hsa-miR-502-3p	Homo sapiens	LCLBAC		Normal/Primary	PAR-CLIP	POSITIVE	DIRECT	DOWN
486712	ENSG00000174405	LIG4	hsa-miR-548ak	Homo sapiens	EF3DAGO2		Normal/Primary	PAR-CLIP	POSITIVE	DIRECT	DOWN
486713	ENSG00000174405	LIG4	hsa-miR-548am-5p	Homo sapiens	EF3DAGO2		Normal/Primary	PAR-CLIP	POSITIVE	DIRECT	DOWN
486714	ENSG00000174405	LIG4	hsa-miR-548au-5p	Homo sapiens	EF3DAGO2		Normal/Primary	PAR-CLIP	POSITIVE	DIRECT	DOWN
486715	ENSG00000174405	LIG4	hsa-miR-548c-5p	Homo sapiens	EF3DAGO2		Normal/Primary	PAR-CLIP	POSITIVE	DIRECT	DOWN
486716	ENSG00000174405	LIG4	hsa-miR-548d-5p	Homo sapiens	EF3DAGO2		Normal/Primary	PAR-CLIP	POSITIVE	DIRECT	DOWN
486717	ENSG00000174405	LIG4	hsa-miR-548j-5p	Homo sapiens	EF3DAGO2		Normal/Primary	PAR-CLIP	POSITIVE	DIRECT	DOWN
486718	ENSG00000174405	LIG4	hsa-miR-548k	Homo sapiens	EF3DAGO2		Normal/Primary	PAR-CLIP	POSITIVE	DIRECT	DOWN
486719	ENSG00000174405	LIG4	hsa-miR-548o-5p	Homo sapiens	EF3DAGO2		Normal/Primary	PAR-CLIP	POSITIVE	DIRECT	DOWN
486720	ENSG00000174405	LIG4	hsa-miR-548w	Homo sapiens	EF3DAGO2		Normal/Primary	PAR-CLIP	POSITIVE	DIRECT	DOWN
486721	ENSG00000174405	LIG4	hsa-miR-561-3p	Homo sapiens	293S	Kidney	Embryonic/Fetal	HITS-CLIP	POSITIVE	DIRECT	DOWN	treatment: emetine
486722	ENSG00000174405	LIG4	hsa-miR-582-5p	Homo sapiens	293S	Kidney	Embryonic/Fetal	HITS-CLIP	POSITIVE	DIRECT	DOWN	treatment:hippuristanol
486723	ENSG00000174405	LIG4	hsa-miR-589-5p	Homo sapiens	LCL35		Normal/Primary	PAR-CLIP	POSITIVE	DIRECT	DOWN
486724	ENSG00000174405	LIG4	hsa-miR-625-5p	Homo sapiens	293S	Kidney	Embryonic/Fetal	HITS-CLIP	POSITIVE	DIRECT	DOWN	no treatment (control)
486725	ENSG00000174405	LIG4	hsa-miR-625-5p	Homo sapiens	293S	Kidney	Embryonic/Fetal	HITS-CLIP	POSITIVE	DIRECT	DOWN	treatment: arsenite
486726	ENSG00000174405	LIG4	hsa-miR-664a-5p	Homo sapiens	EF3DAGO2		Normal/Primary	PAR-CLIP	POSITIVE	DIRECT	DOWN
486727	ENSG00000174405	LIG4	hsa-miR-766-5p	Homo sapiens	293S	Kidney	Embryonic/Fetal	HITS-CLIP	POSITIVE	DIRECT	DOWN	no treatment (control)
486728	ENSG00000174405	LIG4	hsa-miR-942-5p	Homo sapiens	293S	Kidney	Embryonic/Fetal	HITS-CLIP	POSITIVE	DIRECT	DOWN	no treatment (control)
486729	ENSG00000174405	LIG4	hsa-miR-137	Homo sapiens		Brain	Cancer/Malignant	HITS-CLIP	POSITIVE	DIRECT	DOWN
486730	ENSG00000174405	LIG4	hsa-miR-153-3p	Homo sapiens		Brain	Cancer/Malignant	HITS-CLIP	POSITIVE	DIRECT	DOWN
486731	ENSG00000174405	LIG4	hsa-miR-30b-5p	Homo sapiens		Brain	Cancer/Malignant	HITS-CLIP	POSITIVE	DIRECT	DOWN
486732	ENSG00000174405	LIG4	hsa-miR-30c-5p	Homo sapiens		Brain	Cancer/Malignant	HITS-CLIP	POSITIVE	DIRECT	DOWN
486733	ENSG00000174405	LIG4	hsa-miR-33a-5p	Homo sapiens		Brain	Cancer/Malignant	HITS-CLIP	POSITIVE	DIRECT	DOWN
486734	ENSG00000174405	LIG4	hsa-miR-33b-5p	Homo sapiens		Brain	Cancer/Malignant	HITS-CLIP	POSITIVE	DIRECT	DOWN
486738	ENSG00000174405	LIG4	hsa-miR-155-5p	Homo sapiens	HELA	Cervix	Cancer/Malignant	Microarrays	POSITIVE	INDIRECT	DOWN	32hrs post-transfection, Overexpression
486739	ENSG00000174405	LIG4	hsa-miR-155-5p	Homo sapiens	HELA	Cervix	Cancer/Malignant	Microarrays	POSITIVE	INDIRECT	DOWN	8hrs post-transfection, Overexpression
486740	ENSG00000174405	LIG4	hsa-miR-16-5p	Homo sapiens	HELA	Cervix	Cancer/Malignant	Microarrays	POSITIVE	INDIRECT	DOWN	32hrs post-transfection, Overexpression
486741	ENSG00000174405	LIG4	hsa-miR-16-5p	Homo sapiens	HELA	Cervix	Cancer/Malignant	Microarrays	POSITIVE	INDIRECT	DOWN	8hrs post-transfection, Overexpression
486742	ENSG00000174405	LIG4	hsa-miR-210-3p	Homo sapiens	HUVEC	Umbilical Vein	Normal/Primary	Microarrays	POSITIVE	INDIRECT	DOWN	24hrs post-transfection, Overexpression
486746	ENSG00000174405	LIG4	hsa-miR-29b-3p	Homo sapiens	HEK293	Kidney	Embryonic/Fetal	Chimeric fragments	POSITIVE	DIRECT	DOWN
486747	ENSG00000174405	LIG4	hsa-miR-29c-3p	Homo sapiens	HEK293	Kidney	Embryonic/Fetal	Chimeric fragments	POSITIVE	DIRECT	DOWN
501328	ENSG00000177889	UBE2N	hsa-miR-124-3p	Homo sapiens	HEK293T	Kidney	Embryonic/Fetal	AGO-IP	POSITIVE	INDIRECT	DOWN
501329	ENSG00000177889	UBE2N	hsa-miR-125b-2-3p	Homo sapiens	293S	Kidney	Embryonic/Fetal	HITS-CLIP	POSITIVE	DIRECT	DOWN	treatment:hippuristanol
501330	ENSG00000177889	UBE2N	hsa-miR-128-3p	Homo sapiens			Cancer/Malignant	Microarrays	POSITIVE	INDIRECT	DOWN
501331	ENSG00000177889	UBE2N	hsa-miR-181a-5p	Homo sapiens	HUVEC	Umbilical Vein	Normal/Primary	HITS-CLIP	POSITIVE	DIRECT	DOWN
501332	ENSG00000177889	UBE2N	hsa-miR-197-3p	Homo sapiens	HELA	Cervix	Cancer/Malignant	HITS-CLIP	POSITIVE	DIRECT	DOWN	Hela cells were treated with control shRNA.
501333	ENSG00000177889	UBE2N	hsa-miR-210-3p	Homo sapiens	BT474	Mammary Gland	Cancer/Malignant	HITS-CLIP	POSITIVE	DIRECT	DOWN
501334	ENSG00000177889	UBE2N	hsa-miR-221-3p	Homo sapiens	MDAMB231	Mammary Gland	Cancer/Malignant	AGO-IP	POSITIVE	INDIRECT	DOWN
501335	ENSG00000177889	UBE2N	hsa-miR-27a-5p	Homo sapiens	HUVEC	Umbilical Vein	Normal/Primary	HITS-CLIP	POSITIVE	DIRECT	DOWN
501336	ENSG00000177889	UBE2N	hsa-miR-29a-5p	Homo sapiens	HUVEC	Umbilical Vein	Normal/Primary	HITS-CLIP	POSITIVE	DIRECT	DOWN
501337	ENSG00000177889	UBE2N	hsa-miR-3065-5p	Homo sapiens	293S	Kidney	Embryonic/Fetal	HITS-CLIP	POSITIVE	DIRECT	DOWN	no treatment (control)
501338	ENSG00000177889	UBE2N	hsa-miR-3653-3p	Homo sapiens	BC3	Pleura	Cancer/Malignant	PAR-CLIP	POSITIVE	DIRECT	DOWN
501339	ENSG00000177889	UBE2N	hsa-miR-365a-3p	Homo sapiens	293S	Kidney	Embryonic/Fetal	HITS-CLIP	POSITIVE	DIRECT	DOWN	treatment:hippuristanol
501340	ENSG00000177889	UBE2N	hsa-miR-365b-3p	Homo sapiens	293S	Kidney	Embryonic/Fetal	HITS-CLIP	POSITIVE	DIRECT	DOWN	treatment:hippuristanol
501341	ENSG00000177889	UBE2N	hsa-miR-383-5p	Homo sapiens	293S	Kidney	Embryonic/Fetal	HITS-CLIP	POSITIVE	DIRECT	DOWN	no treatment (control)
501342	ENSG00000177889	UBE2N	hsa-miR-501-3p	Homo sapiens	BC1	Pleura	Cancer/Malignant	PAR-CLIP	POSITIVE	DIRECT	DOWN
501343	ENSG00000177889	UBE2N	hsa-miR-532-5p	Homo sapiens	293S	Kidney	Embryonic/Fetal	HITS-CLIP	POSITIVE	DIRECT	DOWN	treatment:hippuristanol
501348	ENSG00000177889	UBE2N	hsa-miR-23b-3p	Homo sapiens	MDAMB231	Mammary Gland	Cancer/Malignant	RNA-Seq	POSITIVE	INDIRECT	DOWN	Overexpression
501349	ENSG00000177889	UBE2N	hsa-miR-494-3p	Homo sapiens	HELA	Cervix	Cancer/Malignant	RIP-Seq	POSITIVE	INDIRECT	DOWN	24hrs post-transfection, Overexpression
501351	ENSG00000177889	UBE2N	hsa-miR-128-3p	Homo sapiens	HEY	Ovary	Cancer/Malignant	Microarrays	POSITIVE	INDIRECT	DOWN	48hrs post-transfection, Overexpression
501352	ENSG00000177889	UBE2N	hsa-miR-129-2-3p	Homo sapiens	HTERT_RPE1	Eye	Normal/Primary	Microarrays	POSITIVE	INDIRECT	DOWN	72hrs post-transfection, Overexpression
501353	ENSG00000177889	UBE2N	hsa-miR-155-5p	Homo sapiens	HELA	Cervix	Cancer/Malignant	Microarrays	POSITIVE	INDIRECT	DOWN	32hrs post-transfection, Overexpression
501354	ENSG00000177889	UBE2N	hsa-miR-155-5p	Homo sapiens	HELA	Cervix	Cancer/Malignant	Microarrays	POSITIVE	INDIRECT	DOWN	8hrs post-transfection, Overexpression
501355	ENSG00000177889	UBE2N	hsa-miR-16-5p	Homo sapiens	HELA	Cervix	Cancer/Malignant	Microarrays	POSITIVE	INDIRECT	DOWN	8hrs post-transfection, Overexpression
501357	ENSG00000177889	UBE2N	hsa-miR-101-3p	Homo sapiens	HEK293	Kidney	Embryonic/Fetal	Chimeric fragments	POSITIVE	DIRECT	DOWN
501358	ENSG00000177889	UBE2N	hsa-miR-128-3p	Homo sapiens	HELA	Cervix	Cancer/Malignant	Microarrays	POSITIVE	INDIRECT	DOWN	24hrs post-transfection, Overexpression
529907	ENSG00000185515	BRCC3	hsa-miR-105-5p	Homo sapiens	HELA	Cervix	Cancer/Malignant	HITS-CLIP	POSITIVE	DIRECT	DOWN	Hela cells were treated with control shRNA.
529908	ENSG00000185515	BRCC3	hsa-miR-3613-5p	Homo sapiens	LCLBACD1		Normal/Primary	PAR-CLIP	POSITIVE	DIRECT	DOWN
529909	ENSG00000185515	BRCC3	hsa-miR-522-5p	Homo sapiens	MDAMB468	Mammary Gland	Cancer/Malignant	IMPACT-Seq	POSITIVE	DIRECT	DOWN	Biotinylated miR-522 mimic transfection
529911	ENSG00000185515	BRCC3	hsa-miR-210-3p	Homo sapiens	HUVEC	Umbilical Vein	Normal/Primary	Microarrays	POSITIVE	INDIRECT	DOWN	24hrs post-transfection, Overexpression
529914	ENSG00000185515	BRCC3	hsa-miR-941	Homo sapiens	HEK293	Kidney	Embryonic/Fetal	Microarrays	POSITIVE	INDIRECT	DOWN	24hrs post-transfection, Overexpression
529915	ENSG00000185515	BRCC3	hsa-miR-941	Homo sapiens	HEK293T	Kidney	Embryonic/Fetal	Microarrays	POSITIVE	INDIRECT	DOWN	24hrs post-transfection, Overexpression
539387	ENSG00000187736	NHEJ1	hsa-miR-141-5p	Homo sapiens	293S	Kidney	Embryonic/Fetal	HITS-CLIP	POSITIVE	DIRECT	DOWN	no treatment (control)
539388	ENSG00000187736	NHEJ1	hsa-miR-330-3p	Homo sapiens	LCLBAC		Normal/Primary	PAR-CLIP	POSITIVE	DIRECT	DOWN
539393	ENSG00000187736	NHEJ1	hsa-miR-494-3p	Homo sapiens	HELA	Cervix	Cancer/Malignant	RNA-Seq	POSITIVE	INDIRECT	DOWN	24hrs post-transfection, Overexpression
539395	ENSG00000187736	NHEJ1	hsa-miR-503-5p	Homo sapiens	HELA	Cervix	Cancer/Malignant	RNA-Seq	POSITIVE	INDIRECT	DOWN	24hrs post-transfection, Overexpression
548256	ENSG00000196419	XRCC6	hsa-let-7d-5p	Homo sapiens	HUVEC	Umbilical Vein	Normal/Primary	HITS-CLIP	POSITIVE	DIRECT	DOWN
548257	ENSG00000196419	XRCC6	hsa-miR-1271-5p	Homo sapiens	BETA Cells	Pancreas	Normal/Primary	HITS-CLIP	POSITIVE	DIRECT	DOWN
548258	ENSG00000196419	XRCC6	hsa-miR-1292-5p	Homo sapiens	BCBL1	Bone Marrow	Cancer/Malignant	HITS-CLIP	POSITIVE	DIRECT	DOWN
548259	ENSG00000196419	XRCC6	hsa-miR-130b-5p	Homo sapiens	HELA	Cervix	Cancer/Malignant	HITS-CLIP	POSITIVE	DIRECT	DOWN	Hela cells were treated with control shRNA.
548260	ENSG00000196419	XRCC6	hsa-miR-181b-5p	Homo sapiens	FLPIN_TREX_293	Kidney	Normal/Primary	CLASH	POSITIVE	DIRECT	DOWN
548261	ENSG00000196419	XRCC6	hsa-miR-182-5p	Homo sapiens	MCF7	Mammary Gland	Cancer/Malignant	HITS-CLIP	POSITIVE	DIRECT	DOWN
548262	ENSG00000196419	XRCC6	hsa-miR-192-5p	Homo sapiens	HEK293	Kidney	Embryonic/Fetal	PAR-CLIP	POSITIVE	DIRECT	DOWN
548263	ENSG00000196419	XRCC6	hsa-miR-19a-5p	Homo sapiens	BETA Cells	Pancreas	Normal/Primary	HITS-CLIP	POSITIVE	DIRECT	DOWN
548264	ENSG00000196419	XRCC6	hsa-miR-19b-1-5p	Homo sapiens	BETA Cells	Pancreas	Normal/Primary	HITS-CLIP	POSITIVE	DIRECT	DOWN
548265	ENSG00000196419	XRCC6	hsa-miR-21-3p	Homo sapiens	BT474	Mammary Gland	Cancer/Malignant	HITS-CLIP	POSITIVE	DIRECT	DOWN
548266	ENSG00000196419	XRCC6	hsa-miR-21-5p	Homo sapiens	U266	Peripheral Blood	Cancer/Malignant	SILAC	POSITIVE	INDIRECT	DOWN
548267	ENSG00000196419	XRCC6	hsa-miR-221-5p	Homo sapiens	293S	Kidney	Embryonic/Fetal	HITS-CLIP	POSITIVE	DIRECT	DOWN	no treatment (control)
548268	ENSG00000196419	XRCC6	hsa-miR-30a-5p	Homo sapiens	MCF7	Mammary Gland	Cancer/Malignant	HITS-CLIP	POSITIVE	DIRECT	DOWN
548269	ENSG00000196419	XRCC6	hsa-miR-30d-5p	Homo sapiens	MCF7	Mammary Gland	Cancer/Malignant	HITS-CLIP	POSITIVE	DIRECT	DOWN
548270	ENSG00000196419	XRCC6	hsa-miR-30e-5p	Homo sapiens	MCF7	Mammary Gland	Cancer/Malignant	HITS-CLIP	POSITIVE	DIRECT	DOWN
548271	ENSG00000196419	XRCC6	hsa-miR-3157-5p	Homo sapiens	293S	Kidney	Embryonic/Fetal	HITS-CLIP	POSITIVE	DIRECT	DOWN	no treatment (control)
548272	ENSG00000196419	XRCC6	hsa-miR-34c-3p	Homo sapiens	HS27A	Bone Marrow	Normal/Primary	HITS-CLIP	POSITIVE	DIRECT	DOWN
548273	ENSG00000196419	XRCC6	hsa-miR-34c-3p	Homo sapiens	HS5	Bone Marrow	Normal/Primary	HITS-CLIP	POSITIVE	DIRECT	DOWN
548274	ENSG00000196419	XRCC6	hsa-miR-424-5p	Homo sapiens	BCBL1	Bone Marrow	Cancer/Malignant	HITS-CLIP	POSITIVE	DIRECT	DOWN
548275	ENSG00000196419	XRCC6	hsa-miR-432-5p	Homo sapiens	HS27A	Bone Marrow	Normal/Primary	HITS-CLIP	POSITIVE	DIRECT	DOWN
548276	ENSG00000196419	XRCC6	hsa-miR-484	Homo sapiens	FLPIN_TREX_293	Kidney	Normal/Primary	CLASH	POSITIVE	DIRECT	DOWN
548277	ENSG00000196419	XRCC6	hsa-miR-500a-3p	Homo sapiens	BETA Cells	Pancreas	Normal/Primary	HITS-CLIP	POSITIVE	DIRECT	DOWN
548278	ENSG00000196419	XRCC6	hsa-miR-618	Homo sapiens	293S	Kidney	Embryonic/Fetal	HITS-CLIP	POSITIVE	DIRECT	DOWN	no treatment (control)
548279	ENSG00000196419	XRCC6	hsa-miR-92a-1-5p	Homo sapiens	BETA Cells	Pancreas	Normal/Primary	HITS-CLIP	POSITIVE	DIRECT	DOWN
548280	ENSG00000196419	XRCC6	hsa-miR-96-5p	Homo sapiens	BETA Cells	Pancreas	Normal/Primary	HITS-CLIP	POSITIVE	DIRECT	DOWN
548281	ENSG00000196419	XRCC6	hsa-miR-96-5p	Homo sapiens	BT474	Mammary Gland	Cancer/Malignant	HITS-CLIP	POSITIVE	DIRECT	DOWN
548282	ENSG00000196419	XRCC6	hsa-miR-99a-3p	Homo sapiens	BETA Cells	Pancreas	Normal/Primary	HITS-CLIP	POSITIVE	DIRECT	DOWN
548283	ENSG00000196419	XRCC6	hsa-miR-99b-3p	Homo sapiens	BETA Cells	Pancreas	Normal/Primary	HITS-CLIP	POSITIVE	DIRECT	DOWN
548286	ENSG00000196419	XRCC6	hsa-miR-23b-3p	Homo sapiens	MDAMB231	Mammary Gland	Cancer/Malignant	RNA-Seq	POSITIVE	INDIRECT	DOWN	Overexpression
548288	ENSG00000196419	XRCC6	hsa-miR-494-3p	Homo sapiens	HELA	Cervix	Cancer/Malignant	RNA-Seq	POSITIVE	INDIRECT	DOWN	24hrs post-transfection, Overexpression
548290	ENSG00000196419	XRCC6	hsa-miR-503-5p	Homo sapiens	HELA	Cervix	Cancer/Malignant	RNA-Seq	POSITIVE	INDIRECT	DOWN	24hrs post-transfection, Overexpression
593671	ENSG00000253729	PRKDC	hsa-let-7a-5p	Homo sapiens	HS27A	Bone Marrow	Normal/Primary	HITS-CLIP	POSITIVE	DIRECT	DOWN
593672	ENSG00000253729	PRKDC	hsa-let-7a-5p	Homo sapiens	HELA	Cervix	Cancer/Malignant	HITS-CLIP	POSITIVE	DIRECT	DOWN	Hela cells were treated with control shRNA.
593673	ENSG00000253729	PRKDC	hsa-let-7c-5p	Homo sapiens	HS27A	Bone Marrow	Normal/Primary	HITS-CLIP	POSITIVE	DIRECT	DOWN
593674	ENSG00000253729	PRKDC	hsa-let-7c-5p	Homo sapiens	HELA	Cervix	Cancer/Malignant	HITS-CLIP	POSITIVE	DIRECT	DOWN	Hela cells were treated with control shRNA.
593675	ENSG00000253729	PRKDC	hsa-let-7d-5p	Homo sapiens	HS27A	Bone Marrow	Normal/Primary	HITS-CLIP	POSITIVE	DIRECT	DOWN
593676	ENSG00000253729	PRKDC	hsa-let-7d-5p	Homo sapiens	HELA	Cervix	Cancer/Malignant	HITS-CLIP	POSITIVE	DIRECT	DOWN	Hela cells were treated with control shRNA.
593677	ENSG00000253729	PRKDC	hsa-let-7f-5p	Homo sapiens	HELA	Cervix	Cancer/Malignant	HITS-CLIP	POSITIVE	DIRECT	DOWN	Hela cells were treated with control shRNA.
593678	ENSG00000253729	PRKDC	hsa-let-7g-5p	Homo sapiens	HS27A	Bone Marrow	Normal/Primary	HITS-CLIP	POSITIVE	DIRECT	DOWN
593679	ENSG00000253729	PRKDC	hsa-let-7g-5p	Homo sapiens	HELA	Cervix	Cancer/Malignant	HITS-CLIP	POSITIVE	DIRECT	DOWN	Hela cells were treated with control shRNA.
593680	ENSG00000253729	PRKDC	hsa-miR-106a-5p	Homo sapiens	ESC	Embryo	Embryonic/Fetal,Stem/Progenitor	PAR-CLIP	POSITIVE	DIRECT	DOWN	T1 RNase treatment
593681	ENSG00000253729	PRKDC	hsa-miR-106b-5p	Homo sapiens	HEK293	Kidney	Embryonic/Fetal	PAR-CLIP	POSITIVE	DIRECT	DOWN	mild MNase digestion
593682	ENSG00000253729	PRKDC	hsa-miR-10a-3p	Homo sapiens	293S	Kidney	Embryonic/Fetal	HITS-CLIP	POSITIVE	DIRECT	DOWN	no treatment (control)
593683	ENSG00000253729	PRKDC	hsa-miR-1224-5p	Homo sapiens	HS5	Bone Marrow	Normal/Primary	HITS-CLIP	POSITIVE	DIRECT	DOWN
593684	ENSG00000253729	PRKDC	hsa-miR-1227-3p	Homo sapiens	HS27A	Bone Marrow	Normal/Primary	HITS-CLIP	POSITIVE	DIRECT	DOWN
593685	ENSG00000253729	PRKDC	hsa-miR-1243	Homo sapiens	293S	Kidney	Embryonic/Fetal	HITS-CLIP	POSITIVE	DIRECT	DOWN	treatment: emetine
593686	ENSG00000253729	PRKDC	hsa-miR-1254	Homo sapiens	293S	Kidney	Embryonic/Fetal	HITS-CLIP	POSITIVE	DIRECT	DOWN	treatment: arsenite
593687	ENSG00000253729	PRKDC	hsa-miR-1283	Homo sapiens	BETA Cells	Pancreas	Normal/Primary	HITS-CLIP	POSITIVE	DIRECT	DOWN
593688	ENSG00000253729	PRKDC	hsa-miR-1288-3p	Homo sapiens	293S	Kidney	Embryonic/Fetal	HITS-CLIP	POSITIVE	DIRECT	DOWN	treatment:hippuristanol
593689	ENSG00000253729	PRKDC	hsa-miR-128-3p	Homo sapiens	293S	Kidney	Embryonic/Fetal	HITS-CLIP	POSITIVE	DIRECT	DOWN	treatment: arsenite
593690	ENSG00000253729	PRKDC	hsa-miR-129-5p	Homo sapiens	293S	Kidney	Embryonic/Fetal	HITS-CLIP	POSITIVE	DIRECT	DOWN	treatment: arsenite
593691	ENSG00000253729	PRKDC	hsa-miR-1305	Homo sapiens	293S	Kidney	Embryonic/Fetal	HITS-CLIP	POSITIVE	DIRECT	DOWN	no treatment (control)
593692	ENSG00000253729	PRKDC	hsa-miR-1305	Homo sapiens	293S	Kidney	Embryonic/Fetal	HITS-CLIP	POSITIVE	DIRECT	DOWN	treatment: arsenite
593693	ENSG00000253729	PRKDC	hsa-miR-132-3p	Homo sapiens	HS5	Bone Marrow	Normal/Primary	HITS-CLIP	POSITIVE	DIRECT	DOWN
593694	ENSG00000253729	PRKDC	hsa-miR-132-3p	Homo sapiens	BCBL1	Bone Marrow	Cancer/Malignant	HITS-CLIP	POSITIVE	DIRECT	DOWN
593695	ENSG00000253729	PRKDC	hsa-miR-138-2-3p	Homo sapiens	HS5	Bone Marrow	Normal/Primary	HITS-CLIP	POSITIVE	DIRECT	DOWN
593696	ENSG00000253729	PRKDC	hsa-miR-141-5p	Homo sapiens	BCBL1	Bone Marrow	Cancer/Malignant	HITS-CLIP	POSITIVE	DIRECT	DOWN
593697	ENSG00000253729	PRKDC	hsa-miR-142-3p	Homo sapiens	LCL35		Normal/Primary	PAR-CLIP	POSITIVE	DIRECT	DOWN
593698	ENSG00000253729	PRKDC	hsa-miR-142-5p	Homo sapiens	HS5	Bone Marrow	Normal/Primary	HITS-CLIP	POSITIVE	DIRECT	DOWN
593699	ENSG00000253729	PRKDC	hsa-miR-146a-5p	Homo sapiens	HS5	Bone Marrow	Normal/Primary	HITS-CLIP	POSITIVE	DIRECT	DOWN
593700	ENSG00000253729	PRKDC	hsa-miR-146b-5p	Homo sapiens	HS5	Bone Marrow	Normal/Primary	HITS-CLIP	POSITIVE	DIRECT	DOWN
593701	ENSG00000253729	PRKDC	hsa-miR-149-5p	Homo sapiens	HS27A	Bone Marrow	Normal/Primary	HITS-CLIP	POSITIVE	DIRECT	DOWN
593702	ENSG00000253729	PRKDC	hsa-miR-151a-3p	Homo sapiens	BT474	Mammary Gland	Cancer/Malignant	HITS-CLIP	POSITIVE	DIRECT	DOWN
593703	ENSG00000253729	PRKDC	hsa-miR-155-5p	Homo sapiens			Cancer/Malignant	pSILAC	POSITIVE	INDIRECT	DOWN
593704	ENSG00000253729	PRKDC	hsa-miR-15a-5p	Homo sapiens	BCBL1	Bone Marrow	Cancer/Malignant	HITS-CLIP	POSITIVE	DIRECT	DOWN
593705	ENSG00000253729	PRKDC	hsa-miR-15a-5p	Homo sapiens	BT474	Mammary Gland	Cancer/Malignant	HITS-CLIP	POSITIVE	DIRECT	DOWN
593706	ENSG00000253729	PRKDC	hsa-miR-15a-5p	Homo sapiens	MCF7	Mammary Gland	Cancer/Malignant	HITS-CLIP	POSITIVE	DIRECT	DOWN
593707	ENSG00000253729	PRKDC	hsa-miR-15b-5p	Homo sapiens	BCBL1	Bone Marrow	Cancer/Malignant	HITS-CLIP	POSITIVE	DIRECT	DOWN
593708	ENSG00000253729	PRKDC	hsa-miR-15b-5p	Homo sapiens	BT474	Mammary Gland	Cancer/Malignant	HITS-CLIP	POSITIVE	DIRECT	DOWN
593709	ENSG00000253729	PRKDC	hsa-miR-16-5p	Homo sapiens	BCBL1	Bone Marrow	Cancer/Malignant	HITS-CLIP	POSITIVE	DIRECT	DOWN
593710	ENSG00000253729	PRKDC	hsa-miR-16-5p	Homo sapiens	BT474	Mammary Gland	Cancer/Malignant	HITS-CLIP	POSITIVE	DIRECT	DOWN
593711	ENSG00000253729	PRKDC	hsa-miR-17-3p	Homo sapiens	HUVEC	Umbilical Vein	Normal/Primary	HITS-CLIP	POSITIVE	DIRECT	DOWN
593712	ENSG00000253729	PRKDC	hsa-miR-17-3p	Homo sapiens	HELA	Cervix	Cancer/Malignant	HITS-CLIP	POSITIVE	DIRECT	DOWN	Hela cells were treated with control shRNA.
593713	ENSG00000253729	PRKDC	hsa-miR-17-5p	Homo sapiens	HEK293	Kidney	Embryonic/Fetal	PAR-CLIP	POSITIVE	DIRECT	DOWN	mild MNase digestion
593714	ENSG00000253729	PRKDC	hsa-miR-17-5p	Homo sapiens	MCF7	Mammary Gland	Cancer/Malignant	HITS-CLIP	POSITIVE	DIRECT	DOWN
593715	ENSG00000253729	PRKDC	hsa-miR-181a-2-3p	Homo sapiens	HUVEC	Umbilical Vein	Normal/Primary	HITS-CLIP	POSITIVE	DIRECT	DOWN
593716	ENSG00000253729	PRKDC	hsa-miR-181a-2-3p	Homo sapiens	293S	Kidney	Embryonic/Fetal	HITS-CLIP	POSITIVE	DIRECT	DOWN	no treatment (control)
593717	ENSG00000253729	PRKDC	hsa-miR-181a-5p	Homo sapiens	HUVEC	Umbilical Vein	Normal/Primary	HITS-CLIP	POSITIVE	DIRECT	DOWN
593718	ENSG00000253729	PRKDC	hsa-miR-181b-5p	Homo sapiens	BT474	Mammary Gland	Cancer/Malignant	HITS-CLIP	POSITIVE	DIRECT	DOWN
593719	ENSG00000253729	PRKDC	hsa-miR-1825	Homo sapiens	BT474	Mammary Gland	Cancer/Malignant	HITS-CLIP	POSITIVE	DIRECT	DOWN
593720	ENSG00000253729	PRKDC	hsa-miR-183-3p	Homo sapiens	293S	Kidney	Embryonic/Fetal	HITS-CLIP	POSITIVE	DIRECT	DOWN	no treatment (control)
593721	ENSG00000253729	PRKDC	hsa-miR-188-5p	Homo sapiens	HELA	Cervix	Cancer/Malignant	HITS-CLIP	POSITIVE	DIRECT	DOWN	Hela cells were treated with control shRNA.
593722	ENSG00000253729	PRKDC	hsa-miR-18a-5p	Homo sapiens	293S	Kidney	Embryonic/Fetal	HITS-CLIP	POSITIVE	DIRECT	DOWN	no treatment (control)
593723	ENSG00000253729	PRKDC	hsa-miR-18b-5p	Homo sapiens	293S	Kidney	Embryonic/Fetal	HITS-CLIP	POSITIVE	DIRECT	DOWN	no treatment (control)
593724	ENSG00000253729	PRKDC	hsa-miR-191-3p	Homo sapiens	293S	Kidney	Embryonic/Fetal	HITS-CLIP	POSITIVE	DIRECT	DOWN	treatment: arsenite
593725	ENSG00000253729	PRKDC	hsa-miR-194-3p	Homo sapiens	HS5	Bone Marrow	Normal/Primary	HITS-CLIP	POSITIVE	DIRECT	DOWN
593726	ENSG00000253729	PRKDC	hsa-miR-194-5p	Homo sapiens	BCBL1	Bone Marrow	Cancer/Malignant	HITS-CLIP	POSITIVE	DIRECT	DOWN
593727	ENSG00000253729	PRKDC	hsa-miR-195-5p	Homo sapiens	BCBL1	Bone Marrow	Cancer/Malignant	HITS-CLIP	POSITIVE	DIRECT	DOWN
593728	ENSG00000253729	PRKDC	hsa-miR-195-5p	Homo sapiens	BT474	Mammary Gland	Cancer/Malignant	HITS-CLIP	POSITIVE	DIRECT	DOWN
593729	ENSG00000253729	PRKDC	hsa-miR-197-3p	Homo sapiens	293S	Kidney	Embryonic/Fetal	HITS-CLIP	POSITIVE	DIRECT	DOWN	treatment: arsenite
593730	ENSG00000253729	PRKDC	hsa-miR-199a-5p	Homo sapiens	HS5	Bone Marrow	Normal/Primary	HITS-CLIP	POSITIVE	DIRECT	DOWN
593731	ENSG00000253729	PRKDC	hsa-miR-199b-5p	Homo sapiens	HS5	Bone Marrow	Normal/Primary	HITS-CLIP	POSITIVE	DIRECT	DOWN
593732	ENSG00000253729	PRKDC	hsa-miR-1-3p	Homo sapiens			Cancer/Malignant	pSILAC	POSITIVE	INDIRECT	DOWN
593733	ENSG00000253729	PRKDC	hsa-miR-202-3p	Homo sapiens	HS27A	Bone Marrow	Normal/Primary	HITS-CLIP	POSITIVE	DIRECT	DOWN
593734	ENSG00000253729	PRKDC	hsa-miR-203a-3p	Homo sapiens	HELA	Cervix	Cancer/Malignant	HITS-CLIP	POSITIVE	DIRECT	DOWN	Hela cells were treated with control shRNA.
593735	ENSG00000253729	PRKDC	hsa-miR-20a-3p	Homo sapiens	HUVEC	Umbilical Vein	Normal/Primary	HITS-CLIP	POSITIVE	DIRECT	DOWN
593736	ENSG00000253729	PRKDC	hsa-miR-20a-5p	Homo sapiens	HEK293	Kidney	Embryonic/Fetal	PAR-CLIP	POSITIVE	DIRECT	DOWN	mild MNase digestion
593737	ENSG00000253729	PRKDC	hsa-miR-212-3p	Homo sapiens	HS5	Bone Marrow	Normal/Primary	HITS-CLIP	POSITIVE	DIRECT	DOWN
593738	ENSG00000253729	PRKDC	hsa-miR-215-5p	Homo sapiens	HELA	Cervix	Cancer/Malignant	HITS-CLIP	POSITIVE	DIRECT	DOWN	Hela cells were treated with control shRNA.
593739	ENSG00000253729	PRKDC	hsa-miR-21-5p	Homo sapiens	U266	Peripheral Blood	Cancer/Malignant	SILAC	POSITIVE	INDIRECT	DOWN
593740	ENSG00000253729	PRKDC	hsa-miR-218-5p	Homo sapiens	HS5	Bone Marrow	Normal/Primary	HITS-CLIP	POSITIVE	DIRECT	DOWN
593741	ENSG00000253729	PRKDC	hsa-miR-218-5p	Homo sapiens	293S	Kidney	Embryonic/Fetal	HITS-CLIP	POSITIVE	DIRECT	DOWN	no treatment (control)
593742	ENSG00000253729	PRKDC	hsa-miR-218-5p	Homo sapiens	DAOY	Nervous	Cancer/Malignant	HITS-CLIP	POSITIVE	DIRECT	DOWN	miR-218 mimic transfection
593743	ENSG00000253729	PRKDC	hsa-miR-221-5p	Homo sapiens	293S	Kidney	Embryonic/Fetal	HITS-CLIP	POSITIVE	DIRECT	DOWN	no treatment (control)
593744	ENSG00000253729	PRKDC	hsa-miR-222-5p	Homo sapiens	HS5	Bone Marrow	Normal/Primary	HITS-CLIP	POSITIVE	DIRECT	DOWN
593745	ENSG00000253729	PRKDC	hsa-miR-22-3p	Homo sapiens	293S	Kidney	Embryonic/Fetal	HITS-CLIP	POSITIVE	DIRECT	DOWN	treatment: arsenite
593746	ENSG00000253729	PRKDC	hsa-miR-22-5p	Homo sapiens	HUVEC	Umbilical Vein	Normal/Primary	HITS-CLIP	POSITIVE	DIRECT	DOWN
593747	ENSG00000253729	PRKDC	hsa-miR-2355-3p	Homo sapiens	293S	Kidney	Embryonic/Fetal	HITS-CLIP	POSITIVE	DIRECT	DOWN	no treatment (control)
593748	ENSG00000253729	PRKDC	hsa-miR-23b-5p	Homo sapiens	HUVEC	Umbilical Vein	Normal/Primary	HITS-CLIP	POSITIVE	DIRECT	DOWN
593749	ENSG00000253729	PRKDC	hsa-miR-24-3p	Homo sapiens	HUVEC	Umbilical Vein	Normal/Primary	HITS-CLIP	POSITIVE	DIRECT	DOWN
593750	ENSG00000253729	PRKDC	hsa-miR-24-3p	Homo sapiens	BT474	Mammary Gland	Cancer/Malignant	HITS-CLIP	POSITIVE	DIRECT	DOWN
593751	ENSG00000253729	PRKDC	hsa-miR-2467-5p	Homo sapiens	293S	Kidney	Embryonic/Fetal	HITS-CLIP	POSITIVE	DIRECT	DOWN	no treatment (control)
593752	ENSG00000253729	PRKDC	hsa-miR-26a-5p	Homo sapiens	HUVEC	Umbilical Vein	Normal/Primary	HITS-CLIP	POSITIVE	DIRECT	DOWN
593753	ENSG00000253729	PRKDC	hsa-miR-27a-3p	Homo sapiens	HS5	Bone Marrow	Normal/Primary	HITS-CLIP	POSITIVE	DIRECT	DOWN
593754	ENSG00000253729	PRKDC	hsa-miR-27a-3p	Homo sapiens	HUVEC	Umbilical Vein	Normal/Primary	HITS-CLIP	POSITIVE	DIRECT	DOWN
593755	ENSG00000253729	PRKDC	hsa-miR-27a-3p	Homo sapiens	BT474	Mammary Gland	Cancer/Malignant	HITS-CLIP	POSITIVE	DIRECT	DOWN
593756	ENSG00000253729	PRKDC	hsa-miR-27a-5p	Homo sapiens	HELA	Cervix	Cancer/Malignant	HITS-CLIP	POSITIVE	DIRECT	DOWN	Hela cells were treated with control shRNA.
593757	ENSG00000253729	PRKDC	hsa-miR-27b-3p	Homo sapiens	HS5	Bone Marrow	Normal/Primary	HITS-CLIP	POSITIVE	DIRECT	DOWN
593758	ENSG00000253729	PRKDC	hsa-miR-27b-3p	Homo sapiens	BT474	Mammary Gland	Cancer/Malignant	HITS-CLIP	POSITIVE	DIRECT	DOWN
593759	ENSG00000253729	PRKDC	hsa-miR-296-3p	Homo sapiens	293S	Kidney	Embryonic/Fetal	HITS-CLIP	POSITIVE	DIRECT	DOWN	no treatment (control)
593760	ENSG00000253729	PRKDC	hsa-miR-298	Homo sapiens	HS5	Bone Marrow	Normal/Primary	HITS-CLIP	POSITIVE	DIRECT	DOWN
593761	ENSG00000253729	PRKDC	hsa-miR-299-3p	Homo sapiens	HS27A	Bone Marrow	Normal/Primary	HITS-CLIP	POSITIVE	DIRECT	DOWN
593762	ENSG00000253729	PRKDC	hsa-miR-29a-3p	Homo sapiens	HUVEC	Umbilical Vein	Normal/Primary	HITS-CLIP	POSITIVE	DIRECT	DOWN
593763	ENSG00000253729	PRKDC	hsa-miR-29a-5p	Homo sapiens	HUVEC	Umbilical Vein	Normal/Primary	HITS-CLIP	POSITIVE	DIRECT	DOWN
593764	ENSG00000253729	PRKDC	hsa-miR-29b-2-5p	Homo sapiens	BCBL1	Bone Marrow	Cancer/Malignant	HITS-CLIP	POSITIVE	DIRECT	DOWN
593765	ENSG00000253729	PRKDC	hsa-miR-30a-3p	Homo sapiens	BETA Cells	Pancreas	Normal/Primary	HITS-CLIP	POSITIVE	DIRECT	DOWN
593766	ENSG00000253729	PRKDC	hsa-miR-30a-3p	Homo sapiens	293S	Kidney	Embryonic/Fetal	HITS-CLIP	POSITIVE	DIRECT	DOWN	treatment: arsenite
593767	ENSG00000253729	PRKDC	hsa-miR-30a-3p	Homo sapiens	293S	Kidney	Embryonic/Fetal	HITS-CLIP	POSITIVE	DIRECT	DOWN	no treatment (control)
593768	ENSG00000253729	PRKDC	hsa-miR-30a-5p	Homo sapiens	HS27A	Bone Marrow	Normal/Primary	HITS-CLIP	POSITIVE	DIRECT	DOWN
593769	ENSG00000253729	PRKDC	hsa-miR-30d-3p	Homo sapiens	BETA Cells	Pancreas	Normal/Primary	HITS-CLIP	POSITIVE	DIRECT	DOWN
593770	ENSG00000253729	PRKDC	hsa-miR-30d-3p	Homo sapiens	293S	Kidney	Embryonic/Fetal	HITS-CLIP	POSITIVE	DIRECT	DOWN	treatment: arsenite
593771	ENSG00000253729	PRKDC	hsa-miR-30d-3p	Homo sapiens	293S	Kidney	Embryonic/Fetal	HITS-CLIP	POSITIVE	DIRECT	DOWN	no treatment (control)
593772	ENSG00000253729	PRKDC	hsa-miR-30d-5p	Homo sapiens	HS27A	Bone Marrow	Normal/Primary	HITS-CLIP	POSITIVE	DIRECT	DOWN
593773	ENSG00000253729	PRKDC	hsa-miR-30e-3p	Homo sapiens	BETA Cells	Pancreas	Normal/Primary	HITS-CLIP	POSITIVE	DIRECT	DOWN
593774	ENSG00000253729	PRKDC	hsa-miR-30e-3p	Homo sapiens	293S	Kidney	Embryonic/Fetal	HITS-CLIP	POSITIVE	DIRECT	DOWN	treatment: arsenite
593775	ENSG00000253729	PRKDC	hsa-miR-30e-3p	Homo sapiens	293S	Kidney	Embryonic/Fetal	HITS-CLIP	POSITIVE	DIRECT	DOWN	no treatment (control)
593776	ENSG00000253729	PRKDC	hsa-miR-30e-5p	Homo sapiens	HS27A	Bone Marrow	Normal/Primary	HITS-CLIP	POSITIVE	DIRECT	DOWN
593777	ENSG00000253729	PRKDC	hsa-miR-3127-3p	Homo sapiens	293S	Kidney	Embryonic/Fetal	HITS-CLIP	POSITIVE	DIRECT	DOWN	no treatment (control)
593778	ENSG00000253729	PRKDC	hsa-miR-3157-5p	Homo sapiens	293S	Kidney	Embryonic/Fetal	HITS-CLIP	POSITIVE	DIRECT	DOWN	treatment: arsenite
593779	ENSG00000253729	PRKDC	hsa-miR-3158-3p	Homo sapiens	293S	Kidney	Embryonic/Fetal	HITS-CLIP	POSITIVE	DIRECT	DOWN	no treatment (control)
593780	ENSG00000253729	PRKDC	hsa-miR-3158-3p	Homo sapiens	293S	Kidney	Embryonic/Fetal	HITS-CLIP	POSITIVE	DIRECT	DOWN	treatment: arsenite
593781	ENSG00000253729	PRKDC	hsa-miR-3179	Homo sapiens	293S	Kidney	Embryonic/Fetal	HITS-CLIP	POSITIVE	DIRECT	DOWN	treatment: arsenite
593782	ENSG00000253729	PRKDC	hsa-miR-3199	Homo sapiens	293S	Kidney	Embryonic/Fetal	HITS-CLIP	POSITIVE	DIRECT	DOWN	treatment: arsenite
593783	ENSG00000253729	PRKDC	hsa-miR-3199	Homo sapiens	293S	Kidney	Embryonic/Fetal	HITS-CLIP	POSITIVE	DIRECT	DOWN	treatment:hippuristanol
593784	ENSG00000253729	PRKDC	hsa-miR-324-3p	Homo sapiens	293S	Kidney	Embryonic/Fetal	HITS-CLIP	POSITIVE	DIRECT	DOWN	treatment: emetine
593785	ENSG00000253729	PRKDC	hsa-miR-32-5p	Homo sapiens	293S	Kidney	Embryonic/Fetal	HITS-CLIP	POSITIVE	DIRECT	DOWN	treatment:hippuristanol
593786	ENSG00000253729	PRKDC	hsa-miR-32-5p	Homo sapiens	HELA	Cervix	Cancer/Malignant	HITS-CLIP	POSITIVE	DIRECT	DOWN	Hela cells were treated with control shRNA.
593787	ENSG00000253729	PRKDC	hsa-miR-330-3p	Homo sapiens	HS27A	Bone Marrow	Normal/Primary	HITS-CLIP	POSITIVE	DIRECT	DOWN
593788	ENSG00000253729	PRKDC	hsa-miR-330-3p	Homo sapiens	BCBL1	Bone Marrow	Cancer/Malignant	HITS-CLIP	POSITIVE	DIRECT	DOWN
593789	ENSG00000253729	PRKDC	hsa-miR-335-3p	Homo sapiens	BCBL1	Bone Marrow	Cancer/Malignant	HITS-CLIP	POSITIVE	DIRECT	DOWN
593790	ENSG00000253729	PRKDC	hsa-miR-338-3p	Homo sapiens	293S	Kidney	Embryonic/Fetal	HITS-CLIP	POSITIVE	DIRECT	DOWN	no treatment (control)
593791	ENSG00000253729	PRKDC	hsa-miR-338-5p	Homo sapiens	HS5	Bone Marrow	Normal/Primary	HITS-CLIP	POSITIVE	DIRECT	DOWN
593792	ENSG00000253729	PRKDC	hsa-miR-33b-3p	Homo sapiens	HELA	Cervix	Cancer/Malignant	HITS-CLIP	POSITIVE	DIRECT	DOWN	Hela cells were treated with control shRNA.
593793	ENSG00000253729	PRKDC	hsa-miR-340-3p	Homo sapiens	293S	Kidney	Embryonic/Fetal	HITS-CLIP	POSITIVE	DIRECT	DOWN	treatment:hippuristanol
593794	ENSG00000253729	PRKDC	hsa-miR-34a-3p	Homo sapiens	BCBL1	Bone Marrow	Cancer/Malignant	HITS-CLIP	POSITIVE	DIRECT	DOWN
593795	ENSG00000253729	PRKDC	hsa-miR-34a-3p	Homo sapiens	293S	Kidney	Embryonic/Fetal	HITS-CLIP	POSITIVE	DIRECT	DOWN	treatment:hippuristanol
593796	ENSG00000253729	PRKDC	hsa-miR-34a-5p	Homo sapiens	K562	Bone Marrow	Cancer/Malignant	Biotin-Microarrays	POSITIVE	INDIRECT	DOWN
593797	ENSG00000253729	PRKDC	hsa-miR-3613-5p	Homo sapiens	BCBL1	Bone Marrow	Cancer/Malignant	HITS-CLIP	POSITIVE	DIRECT	DOWN
593798	ENSG00000253729	PRKDC	hsa-miR-361-5p	Homo sapiens	293S	Kidney	Embryonic/Fetal	HITS-CLIP	POSITIVE	DIRECT	DOWN	treatment: arsenite
593799	ENSG00000253729	PRKDC	hsa-miR-361-5p	Homo sapiens	BT474	Mammary Gland	Cancer/Malignant	HITS-CLIP	POSITIVE	DIRECT	DOWN
593800	ENSG00000253729	PRKDC	hsa-miR-3657	Homo sapiens	293S	Kidney	Embryonic/Fetal	HITS-CLIP	POSITIVE	DIRECT	DOWN	treatment:hippuristanol
593801	ENSG00000253729	PRKDC	hsa-miR-370-3p	Homo sapiens	HS27A	Bone Marrow	Normal/Primary	HITS-CLIP	POSITIVE	DIRECT	DOWN
593802	ENSG00000253729	PRKDC	hsa-miR-370-3p	Homo sapiens	HS5	Bone Marrow	Normal/Primary	HITS-CLIP	POSITIVE	DIRECT	DOWN
593803	ENSG00000253729	PRKDC	hsa-miR-375	Homo sapiens	BETA Cells	Pancreas	Normal/Primary	HITS-CLIP	POSITIVE	DIRECT	DOWN
593804	ENSG00000253729	PRKDC	hsa-miR-375	Homo sapiens	BT474	Mammary Gland	Cancer/Malignant	HITS-CLIP	POSITIVE	DIRECT	DOWN
593805	ENSG00000253729	PRKDC	hsa-miR-375	Homo sapiens	MCF7	Mammary Gland	Cancer/Malignant	HITS-CLIP	POSITIVE	DIRECT	DOWN
593806	ENSG00000253729	PRKDC	hsa-miR-377-3p	Homo sapiens	HS27A	Bone Marrow	Normal/Primary	HITS-CLIP	POSITIVE	DIRECT	DOWN
593807	ENSG00000253729	PRKDC	hsa-miR-378a-5p	Homo sapiens	293S	Kidney	Embryonic/Fetal	HITS-CLIP	POSITIVE	DIRECT	DOWN	treatment: arsenite
593808	ENSG00000253729	PRKDC	hsa-miR-378a-5p	Homo sapiens	293S	Kidney	Embryonic/Fetal	HITS-CLIP	POSITIVE	DIRECT	DOWN	treatment:hippuristanol
593809	ENSG00000253729	PRKDC	hsa-miR-411-5p	Homo sapiens	HS5	Bone Marrow	Normal/Primary	HITS-CLIP	POSITIVE	DIRECT	DOWN
593810	ENSG00000253729	PRKDC	hsa-miR-421	Homo sapiens	293S	Kidney	Embryonic/Fetal	HITS-CLIP	POSITIVE	DIRECT	DOWN	treatment: arsenite
593811	ENSG00000253729	PRKDC	hsa-miR-421	Homo sapiens	HELA	Cervix	Cancer/Malignant	HITS-CLIP	POSITIVE	DIRECT	DOWN	Hela cells were treated with control shRNA.
593812	ENSG00000253729	PRKDC	hsa-miR-423-5p	Homo sapiens	293S	Kidney	Embryonic/Fetal	HITS-CLIP	POSITIVE	DIRECT	DOWN	treatment: arsenite
593813	ENSG00000253729	PRKDC	hsa-miR-424-5p	Homo sapiens	HS5	Bone Marrow	Normal/Primary	HITS-CLIP	POSITIVE	DIRECT	DOWN
593814	ENSG00000253729	PRKDC	hsa-miR-4265	Homo sapiens	BETA Cells	Pancreas	Normal/Primary	HITS-CLIP	POSITIVE	DIRECT	DOWN
593815	ENSG00000253729	PRKDC	hsa-miR-450a-5p	Homo sapiens	HMSC	Bone Marrow	Stem/Progenitor	HITS-CLIP	POSITIVE	DIRECT	DOWN
593816	ENSG00000253729	PRKDC	hsa-miR-450a-5p	Homo sapiens	HS5	Bone Marrow	Normal/Primary	HITS-CLIP	POSITIVE	DIRECT	DOWN
593817	ENSG00000253729	PRKDC	hsa-miR-450b-5p	Homo sapiens	HMSC	Bone Marrow	Stem/Progenitor	HITS-CLIP	POSITIVE	DIRECT	DOWN
593818	ENSG00000253729	PRKDC	hsa-miR-4511	Homo sapiens	293S	Kidney	Embryonic/Fetal	HITS-CLIP	POSITIVE	DIRECT	DOWN	treatment: arsenite
593819	ENSG00000253729	PRKDC	hsa-miR-4525	Homo sapiens	293S	Kidney	Embryonic/Fetal	HITS-CLIP	POSITIVE	DIRECT	DOWN	treatment: arsenite
593820	ENSG00000253729	PRKDC	hsa-miR-4525	Homo sapiens	293S	Kidney	Embryonic/Fetal	HITS-CLIP	POSITIVE	DIRECT	DOWN	treatment:hippuristanol
593821	ENSG00000253729	PRKDC	hsa-miR-455-5p	Homo sapiens	293S	Kidney	Embryonic/Fetal	HITS-CLIP	POSITIVE	DIRECT	DOWN	treatment: arsenite
593822	ENSG00000253729	PRKDC	hsa-miR-4705	Homo sapiens	293S	Kidney	Embryonic/Fetal	HITS-CLIP	POSITIVE	DIRECT	DOWN	treatment:hippuristanol
593823	ENSG00000253729	PRKDC	hsa-miR-4742-3p	Homo sapiens	293S	Kidney	Embryonic/Fetal	HITS-CLIP	POSITIVE	DIRECT	DOWN	treatment:hippuristanol
593824	ENSG00000253729	PRKDC	hsa-miR-484	Homo sapiens	BCBL1	Bone Marrow	Cancer/Malignant	HITS-CLIP	POSITIVE	DIRECT	DOWN
593825	ENSG00000253729	PRKDC	hsa-miR-493-3p	Homo sapiens	HS5	Bone Marrow	Normal/Primary	HITS-CLIP	POSITIVE	DIRECT	DOWN
593826	ENSG00000253729	PRKDC	hsa-miR-495-3p	Homo sapiens	HS5	Bone Marrow	Normal/Primary	HITS-CLIP	POSITIVE	DIRECT	DOWN
593827	ENSG00000253729	PRKDC	hsa-miR-499a-5p	Homo sapiens	293S	Kidney	Embryonic/Fetal	HITS-CLIP	POSITIVE	DIRECT	DOWN	no treatment (control)
593828	ENSG00000253729	PRKDC	hsa-miR-500a-3p	Homo sapiens	293S	Kidney	Embryonic/Fetal	HITS-CLIP	POSITIVE	DIRECT	DOWN	treatment: arsenite
593829	ENSG00000253729	PRKDC	hsa-miR-5010-3p	Homo sapiens	293S	Kidney	Embryonic/Fetal	HITS-CLIP	POSITIVE	DIRECT	DOWN	treatment:hippuristanol
593830	ENSG00000253729	PRKDC	hsa-miR-502-3p	Homo sapiens	293S	Kidney	Embryonic/Fetal	HITS-CLIP	POSITIVE	DIRECT	DOWN	treatment: arsenite
593831	ENSG00000253729	PRKDC	hsa-miR-5094	Homo sapiens	293S	Kidney	Embryonic/Fetal	HITS-CLIP	POSITIVE	DIRECT	DOWN	treatment:hippuristanol
593832	ENSG00000253729	PRKDC	hsa-miR-511-5p	Homo sapiens	HS5	Bone Marrow	Normal/Primary	HITS-CLIP	POSITIVE	DIRECT	DOWN
593833	ENSG00000253729	PRKDC	hsa-miR-513c-5p	Homo sapiens	HS5	Bone Marrow	Normal/Primary	HITS-CLIP	POSITIVE	DIRECT	DOWN
593834	ENSG00000253729	PRKDC	hsa-miR-516b-5p	Homo sapiens	HS5	Bone Marrow	Normal/Primary	HITS-CLIP	POSITIVE	DIRECT	DOWN
593835	ENSG00000253729	PRKDC	hsa-miR-518a-3p	Homo sapiens	293S	Kidney	Embryonic/Fetal	HITS-CLIP	POSITIVE	DIRECT	DOWN	treatment: arsenite
593836	ENSG00000253729	PRKDC	hsa-miR-522-5p	Homo sapiens	MDAMB468	Mammary Gland	Cancer/Malignant	IMPACT-Seq	POSITIVE	DIRECT	DOWN	Biotinylated miR-522 mimic transfection
593837	ENSG00000253729	PRKDC	hsa-miR-532-5p	Homo sapiens	293S	Kidney	Embryonic/Fetal	HITS-CLIP	POSITIVE	DIRECT	DOWN	treatment:hippuristanol
593838	ENSG00000253729	PRKDC	hsa-miR-542-3p	Homo sapiens	293S	Kidney	Embryonic/Fetal	HITS-CLIP	POSITIVE	DIRECT	DOWN	treatment: arsenite
593839	ENSG00000253729	PRKDC	hsa-miR-548a-5p	Homo sapiens	293S	Kidney	Embryonic/Fetal	HITS-CLIP	POSITIVE	DIRECT	DOWN	treatment: emetine
593840	ENSG00000253729	PRKDC	hsa-miR-548h-5p	Homo sapiens	293S	Kidney	Embryonic/Fetal	HITS-CLIP	POSITIVE	DIRECT	DOWN	treatment: emetine
593841	ENSG00000253729	PRKDC	hsa-miR-548j-5p	Homo sapiens	293S	Kidney	Embryonic/Fetal	HITS-CLIP	POSITIVE	DIRECT	DOWN	treatment: emetine
593842	ENSG00000253729	PRKDC	hsa-miR-5581-5p	Homo sapiens	293S	Kidney	Embryonic/Fetal	HITS-CLIP	POSITIVE	DIRECT	DOWN	no treatment (control)
593843	ENSG00000253729	PRKDC	hsa-miR-625-5p	Homo sapiens	293S	Kidney	Embryonic/Fetal	HITS-CLIP	POSITIVE	DIRECT	DOWN	no treatment (control)
593844	ENSG00000253729	PRKDC	hsa-miR-628-3p	Homo sapiens	HS5	Bone Marrow	Normal/Primary	HITS-CLIP	POSITIVE	DIRECT	DOWN
593845	ENSG00000253729	PRKDC	hsa-miR-629-3p	Homo sapiens	BT474	Mammary Gland	Cancer/Malignant	HITS-CLIP	POSITIVE	DIRECT	DOWN
593846	ENSG00000253729	PRKDC	hsa-miR-641	Homo sapiens	293S	Kidney	Embryonic/Fetal	HITS-CLIP	POSITIVE	DIRECT	DOWN	treatment:emetine
593847	ENSG00000253729	PRKDC	hsa-miR-653-5p	Homo sapiens	HS5	Bone Marrow	Normal/Primary	HITS-CLIP	POSITIVE	DIRECT	DOWN
593848	ENSG00000253729	PRKDC	hsa-miR-660-3p	Homo sapiens	293S	Kidney	Embryonic/Fetal	HITS-CLIP	POSITIVE	DIRECT	DOWN	no treatment (control)
593849	ENSG00000253729	PRKDC	hsa-miR-676-3p	Homo sapiens	293S	Kidney	Embryonic/Fetal	HITS-CLIP	POSITIVE	DIRECT	DOWN	no treatment (control)
593850	ENSG00000253729	PRKDC	hsa-miR-744-3p	Homo sapiens	BT474	Mammary Gland	Cancer/Malignant	HITS-CLIP	POSITIVE	DIRECT	DOWN
593851	ENSG00000253729	PRKDC	hsa-miR-758-3p	Homo sapiens	BT474	Mammary Gland	Cancer/Malignant	HITS-CLIP	POSITIVE	DIRECT	DOWN
593852	ENSG00000253729	PRKDC	hsa-miR-766-3p	Homo sapiens	HS5	Bone Marrow	Normal/Primary	HITS-CLIP	POSITIVE	DIRECT	DOWN
593853	ENSG00000253729	PRKDC	hsa-miR-766-3p	Homo sapiens	BT474	Mammary Gland	Cancer/Malignant	HITS-CLIP	POSITIVE	DIRECT	DOWN
593854	ENSG00000253729	PRKDC	hsa-miR-873-5p	Homo sapiens	HS27A	Bone Marrow	Normal/Primary	HITS-CLIP	POSITIVE	DIRECT	DOWN
593855	ENSG00000253729	PRKDC	hsa-miR-874-3p	Homo sapiens	293S	Kidney	Embryonic/Fetal	HITS-CLIP	POSITIVE	DIRECT	DOWN	treatment: arsenite
593856	ENSG00000253729	PRKDC	hsa-miR-876-5p	Homo sapiens	293S	Kidney	Embryonic/Fetal	HITS-CLIP	POSITIVE	DIRECT	DOWN	treatment: emetine
593857	ENSG00000253729	PRKDC	hsa-miR-876-5p	Homo sapiens	293S	Kidney	Embryonic/Fetal	HITS-CLIP	POSITIVE	DIRECT	DOWN	treatment: arsenite
593858	ENSG00000253729	PRKDC	hsa-miR-920	Homo sapiens	HS5	Bone Marrow	Normal/Primary	HITS-CLIP	POSITIVE	DIRECT	DOWN
593859	ENSG00000253729	PRKDC	hsa-miR-93-3p	Homo sapiens	HELA	Cervix	Cancer/Malignant	HITS-CLIP	POSITIVE	DIRECT	DOWN	Hela cells were treated with control shRNA.
593860	ENSG00000253729	PRKDC	hsa-miR-93-5p	Homo sapiens	HEK293	Kidney	Embryonic/Fetal	PAR-CLIP	POSITIVE	DIRECT	DOWN	mild MNase digestion
593861	ENSG00000253729	PRKDC	hsa-miR-93-5p	Homo sapiens	TZMBL	Cervix	Cancer/Malignant	PAR-CLIP	POSITIVE	DIRECT	DOWN	shRNAs against HIV-1
593862	ENSG00000253729	PRKDC	hsa-miR-942-5p	Homo sapiens	293S	Kidney	Embryonic/Fetal	HITS-CLIP	POSITIVE	DIRECT	DOWN	no treatment (control)
593863	ENSG00000253729	PRKDC	hsa-miR-9-5p	Homo sapiens	BCBL1	Bone Marrow	Cancer/Malignant	HITS-CLIP	POSITIVE	DIRECT	DOWN
593864	ENSG00000253729	PRKDC	hsa-miR-9-5p	Homo sapiens	BETA Cells	Pancreas	Normal/Primary	HITS-CLIP	POSITIVE	DIRECT	DOWN
593865	ENSG00000253729	PRKDC	hsa-miR-96-5p	Homo sapiens	BT474	Mammary Gland	Cancer/Malignant	HITS-CLIP	POSITIVE	DIRECT	DOWN
593866	ENSG00000253729	PRKDC	hsa-miR-98-5p	Homo sapiens	HS27A	Bone Marrow	Normal/Primary	HITS-CLIP	POSITIVE	DIRECT	DOWN
593867	ENSG00000253729	PRKDC	hsa-miR-98-5p	Homo sapiens	HELA	Cervix	Cancer/Malignant	HITS-CLIP	POSITIVE	DIRECT	DOWN	Hela cells were treated with control shRNA.
593868	ENSG00000253729	PRKDC	hsa-miR-99a-3p	Homo sapiens	293S	Kidney	Embryonic/Fetal	HITS-CLIP	POSITIVE	DIRECT	DOWN	no treatment (control)
593869	ENSG00000253729	PRKDC	hsa-miR-99b-3p	Homo sapiens	293S	Kidney	Embryonic/Fetal	HITS-CLIP	POSITIVE	DIRECT	DOWN	no treatment (control)
593870	ENSG00000253729	PRKDC	hsa-miR-17-5p	Homo sapiens		Brain	Cancer/Malignant	HITS-CLIP	POSITIVE	DIRECT	DOWN
593871	ENSG00000253729	PRKDC	hsa-miR-20b-5p	Homo sapiens		Brain	Cancer/Malignant	HITS-CLIP	POSITIVE	DIRECT	DOWN
593872	ENSG00000253729	PRKDC	hsa-miR-28-5p	Homo sapiens		Brain	Cancer/Malignant	HITS-CLIP	POSITIVE	DIRECT	DOWN
593873	ENSG00000253729	PRKDC	hsa-miR-9-5p	Homo sapiens		Brain	Cancer/Malignant	HITS-CLIP	POSITIVE	DIRECT	DOWN
593874	ENSG00000253729	PRKDC	hsa-miR-93-5p	Homo sapiens		Brain	Cancer/Malignant	HITS-CLIP	POSITIVE	DIRECT	DOWN
593875	ENSG00000253729	PRKDC	hsa-miR-1-3p	Homo sapiens	U2OS	Bone	Cancer/Malignant	RNA-Seq	POSITIVE	INDIRECT	DOWN	24hrs post-transfection, tRNA and rRNA depleted, Overexpression
593876	ENSG00000253729	PRKDC	hsa-miR-1-3p	Homo sapiens	U2OS	Bone	Cancer/Malignant	RNA-Seq	POSITIVE	INDIRECT	DOWN	24hrs post-transfection, poly(A)-selected total RNA, Overexpression
593878	ENSG00000253729	PRKDC	hsa-miR-23b-3p	Homo sapiens	MDAMB231	Mammary Gland	Cancer/Malignant	RNA-Seq	POSITIVE	INDIRECT	DOWN	Overexpression
593879	ENSG00000253729	PRKDC	hsa-miR-124-3p	Homo sapiens	HEPG2	Liver	Cancer/Malignant	Microarrays	POSITIVE	INDIRECT	DOWN	72hrs post-transfection, Overexpression
593880	ENSG00000253729	PRKDC	hsa-miR-129-2-3p	Homo sapiens	HTERT_RPE1	Eye	Normal/Primary	Microarrays	POSITIVE	INDIRECT	DOWN	72hrs post-transfection, Overexpression
593881	ENSG00000253729	PRKDC	hsa-miR-20a-5p	Homo sapiens	HS683	Brain	Cancer/Malignant	Microarrays	POSITIVE	INDIRECT	DOWN	Overexpression
593882	ENSG00000253729	PRKDC	hsa-miR-122-5p	Homo sapiens	HUH7.5	Liver	Cancer/Malignant	CLEAR-CLIP	POSITIVE	DIRECT	DOWN
593883	ENSG00000253729	PRKDC	hsa-miR-1285-5p	Homo sapiens	HUH7.5	Liver	Cancer/Malignant	CLEAR-CLIP	POSITIVE	DIRECT	DOWN
593884	ENSG00000253729	PRKDC	hsa-miR-132-3p	Homo sapiens	HEK293	Kidney	Embryonic/Fetal	Chimeric fragments	POSITIVE	DIRECT	DOWN
593885	ENSG00000253729	PRKDC	hsa-miR-101-5p	Homo sapiens	HEK293T	Kidney	Embryonic/Fetal	Luciferase Reporter Assay	POSITIVE	DIRECT	DOWN
593886	ENSG00000253729	PRKDC	hsa-miR-9-5p	Homo sapiens	HELA	Cervix	Cancer/Malignant	Microarrays	POSITIVE	INDIRECT	DOWN	24hrs post-transfection, Overexpression
