# Supplementary material for: Interactions between miRNAs and Double-Strand Breaks DNA Repair Genes, Pursuing a Fine-Tuning of Repair
Source: Int J Mol Sci. 2022 Mar 17;23(6):3231. doi: 10.3390/ijms23063231 (PMC8954595; doi:10.3390/ijms23063231)
Supplement: Supplementary file 1 [file ijms-23-03231-s001.zip › Supplemental Table S2.xlsx]

## Sheet: Sheet1
	geneId	geneName	mirna	species	cell_line	tissue	category	method	positive_negative	direct_indirect	up_down	condition
12411	ENSG00000012048	BRCA1	hsa-miR-10a-3p	Homo sapiens	293S	Kidney	Embryonic/Fetal	HITS-CLIP	POSITIVE	DIRECT	DOWN	no treatment (control)
12412	ENSG00000012048	BRCA1	hsa-miR-10a-5p	Homo sapiens	293S	Kidney	Embryonic/Fetal	HITS-CLIP	POSITIVE	DIRECT	DOWN	treatment:hippuristanol
12413	ENSG00000012048	BRCA1	hsa-miR-10b-5p	Homo sapiens	293S	Kidney	Embryonic/Fetal	HITS-CLIP	POSITIVE	DIRECT	DOWN	treatment:hippuristanol
12414	ENSG00000012048	BRCA1	hsa-miR-15a-3p	Homo sapiens	293S	Kidney	Embryonic/Fetal	HITS-CLIP	POSITIVE	DIRECT	DOWN	treatment:emetine
12415	ENSG00000012048	BRCA1	hsa-miR-181a-5p	Homo sapiens	MCF7	Mammary Gland	Cancer/Malignant	PAR-CLIP	POSITIVE	DIRECT	DOWN
12416	ENSG00000012048	BRCA1	hsa-miR-181a-5p	Homo sapiens	BC1	Pleura	Cancer/Malignant	PAR-CLIP	POSITIVE	DIRECT	DOWN
12417	ENSG00000012048	BRCA1	hsa-miR-181a-5p	Homo sapiens	BC3	Pleura	Cancer/Malignant	PAR-CLIP	POSITIVE	DIRECT	DOWN
12418	ENSG00000012048	BRCA1	hsa-miR-181a-5p	Homo sapiens	BCBL1	Bone Marrow	Cancer/Malignant	HITS-CLIP	POSITIVE	DIRECT	DOWN
12419	ENSG00000012048	BRCA1	hsa-miR-181a-5p	Homo sapiens	293S	Kidney	Embryonic/Fetal	HITS-CLIP	POSITIVE	DIRECT	DOWN	no treatment (control)
12420	ENSG00000012048	BRCA1	hsa-miR-181a-5p	Homo sapiens	293S	Kidney	Embryonic/Fetal	HITS-CLIP	POSITIVE	DIRECT	DOWN	treatment: arsenite
12421	ENSG00000012048	BRCA1	hsa-miR-181a-5p	Homo sapiens	293S	Kidney	Embryonic/Fetal	HITS-CLIP	POSITIVE	DIRECT	DOWN	treatment: emetine
12422	ENSG00000012048	BRCA1	hsa-miR-181a-5p	Homo sapiens	293S	Kidney	Embryonic/Fetal	HITS-CLIP	POSITIVE	DIRECT	DOWN	treatment:hippuristanol
12423	ENSG00000012048	BRCA1	hsa-miR-181a-5p	Homo sapiens	HEK293	Kidney	Embryonic/Fetal	PAR-CLIP	POSITIVE	DIRECT	DOWN	mild MNase digestion
12424	ENSG00000012048	BRCA1	hsa-miR-181a-5p	Homo sapiens	LCL35		Normal/Primary	PAR-CLIP	POSITIVE	DIRECT	DOWN
12425	ENSG00000012048	BRCA1	hsa-miR-181a-5p	Homo sapiens	LCLBACD1		Normal/Primary	PAR-CLIP	POSITIVE	DIRECT	DOWN
12426	ENSG00000012048	BRCA1	hsa-miR-181a-5p	Homo sapiens	LCLBAC		Normal/Primary	PAR-CLIP	POSITIVE	DIRECT	DOWN
12427	ENSG00000012048	BRCA1	hsa-miR-181b-5p	Homo sapiens	BC1	Pleura	Cancer/Malignant	PAR-CLIP	POSITIVE	DIRECT	DOWN
12428	ENSG00000012048	BRCA1	hsa-miR-181b-5p	Homo sapiens	BC3	Pleura	Cancer/Malignant	PAR-CLIP	POSITIVE	DIRECT	DOWN
12429	ENSG00000012048	BRCA1	hsa-miR-181b-5p	Homo sapiens	BCBL1	Bone Marrow	Cancer/Malignant	HITS-CLIP	POSITIVE	DIRECT	DOWN
12430	ENSG00000012048	BRCA1	hsa-miR-181b-5p	Homo sapiens	293S	Kidney	Embryonic/Fetal	HITS-CLIP	POSITIVE	DIRECT	DOWN	no treatment (control)
12431	ENSG00000012048	BRCA1	hsa-miR-181b-5p	Homo sapiens	293S	Kidney	Embryonic/Fetal	HITS-CLIP	POSITIVE	DIRECT	DOWN	treatment: arsenite
12432	ENSG00000012048	BRCA1	hsa-miR-181b-5p	Homo sapiens	293S	Kidney	Embryonic/Fetal	HITS-CLIP	POSITIVE	DIRECT	DOWN	treatment: emetine
12433	ENSG00000012048	BRCA1	hsa-miR-181b-5p	Homo sapiens	293S	Kidney	Embryonic/Fetal	HITS-CLIP	POSITIVE	DIRECT	DOWN	treatment:hippuristanol
12434	ENSG00000012048	BRCA1	hsa-miR-181b-5p	Homo sapiens	BT474	Mammary Gland	Cancer/Malignant	HITS-CLIP	POSITIVE	DIRECT	DOWN
12435	ENSG00000012048	BRCA1	hsa-miR-181b-5p	Homo sapiens	LCL35		Normal/Primary	PAR-CLIP	POSITIVE	DIRECT	DOWN
12436	ENSG00000012048	BRCA1	hsa-miR-181b-5p	Homo sapiens	LCLBACD1		Normal/Primary	PAR-CLIP	POSITIVE	DIRECT	DOWN
12437	ENSG00000012048	BRCA1	hsa-miR-181b-5p	Homo sapiens	LCLBAC		Normal/Primary	PAR-CLIP	POSITIVE	DIRECT	DOWN
12438	ENSG00000012048	BRCA1	hsa-miR-181c-5p	Homo sapiens	BC1	Pleura	Cancer/Malignant	PAR-CLIP	POSITIVE	DIRECT	DOWN
12439	ENSG00000012048	BRCA1	hsa-miR-181c-5p	Homo sapiens	BC3	Pleura	Cancer/Malignant	PAR-CLIP	POSITIVE	DIRECT	DOWN
12440	ENSG00000012048	BRCA1	hsa-miR-181c-5p	Homo sapiens	BCBL1	Bone Marrow	Cancer/Malignant	HITS-CLIP	POSITIVE	DIRECT	DOWN
12441	ENSG00000012048	BRCA1	hsa-miR-181c-5p	Homo sapiens	293S	Kidney	Embryonic/Fetal	HITS-CLIP	POSITIVE	DIRECT	DOWN	no treatment (control)
12442	ENSG00000012048	BRCA1	hsa-miR-181c-5p	Homo sapiens	293S	Kidney	Embryonic/Fetal	HITS-CLIP	POSITIVE	DIRECT	DOWN	treatment: arsenite
12443	ENSG00000012048	BRCA1	hsa-miR-181c-5p	Homo sapiens	293S	Kidney	Embryonic/Fetal	HITS-CLIP	POSITIVE	DIRECT	DOWN	treatment: emetine
12444	ENSG00000012048	BRCA1	hsa-miR-181c-5p	Homo sapiens	293S	Kidney	Embryonic/Fetal	HITS-CLIP	POSITIVE	DIRECT	DOWN	treatment:hippuristanol
12445	ENSG00000012048	BRCA1	hsa-miR-181c-5p	Homo sapiens	HEK293	Kidney	Embryonic/Fetal	PAR-CLIP	POSITIVE	DIRECT	DOWN	mild MNase digestion
12446	ENSG00000012048	BRCA1	hsa-miR-181c-5p	Homo sapiens	LCL35		Normal/Primary	PAR-CLIP	POSITIVE	DIRECT	DOWN
12447	ENSG00000012048	BRCA1	hsa-miR-181c-5p	Homo sapiens	LCLBACD1		Normal/Primary	PAR-CLIP	POSITIVE	DIRECT	DOWN
12448	ENSG00000012048	BRCA1	hsa-miR-181c-5p	Homo sapiens	LCLBAC		Normal/Primary	PAR-CLIP	POSITIVE	DIRECT	DOWN
12449	ENSG00000012048	BRCA1	hsa-miR-181d-5p	Homo sapiens	BC1	Pleura	Cancer/Malignant	PAR-CLIP	POSITIVE	DIRECT	DOWN
12450	ENSG00000012048	BRCA1	hsa-miR-181d-5p	Homo sapiens	BC3	Pleura	Cancer/Malignant	PAR-CLIP	POSITIVE	DIRECT	DOWN
12451	ENSG00000012048	BRCA1	hsa-miR-181d-5p	Homo sapiens	BCBL1	Bone Marrow	Cancer/Malignant	HITS-CLIP	POSITIVE	DIRECT	DOWN
12452	ENSG00000012048	BRCA1	hsa-miR-181d-5p	Homo sapiens	293S	Kidney	Embryonic/Fetal	HITS-CLIP	POSITIVE	DIRECT	DOWN	no treatment (control)
12453	ENSG00000012048	BRCA1	hsa-miR-181d-5p	Homo sapiens	293S	Kidney	Embryonic/Fetal	HITS-CLIP	POSITIVE	DIRECT	DOWN	treatment: arsenite
12454	ENSG00000012048	BRCA1	hsa-miR-181d-5p	Homo sapiens	293S	Kidney	Embryonic/Fetal	HITS-CLIP	POSITIVE	DIRECT	DOWN	treatment: emetine
12455	ENSG00000012048	BRCA1	hsa-miR-181d-5p	Homo sapiens	293S	Kidney	Embryonic/Fetal	HITS-CLIP	POSITIVE	DIRECT	DOWN	treatment:hippuristanol
12456	ENSG00000012048	BRCA1	hsa-miR-181d-5p	Homo sapiens	LCL35		Normal/Primary	PAR-CLIP	POSITIVE	DIRECT	DOWN
12457	ENSG00000012048	BRCA1	hsa-miR-181d-5p	Homo sapiens	LCLBACD1		Normal/Primary	PAR-CLIP	POSITIVE	DIRECT	DOWN
12458	ENSG00000012048	BRCA1	hsa-miR-181d-5p	Homo sapiens	LCLBAC		Normal/Primary	PAR-CLIP	POSITIVE	DIRECT	DOWN
12459	ENSG00000012048	BRCA1	hsa-miR-182-5p	Homo sapiens	HEK293T	Kidney	Embryonic/Fetal	Biotin-Microarrays	POSITIVE	INDIRECT	DOWN
12461	ENSG00000012048	BRCA1	hsa-miR-182-5p	Homo sapiens	HEY	Ovary	Cancer/Malignant	Western Blot	POSITIVE	INDIRECT	DOWN
12462	ENSG00000012048	BRCA1	hsa-miR-182-5p	Homo sapiens	T29	Ovary	Normal/Primary	Western Blot	POSITIVE	INDIRECT	DOWN
12463	ENSG00000012048	BRCA1	hsa-miR-192-5p	Homo sapiens			Cancer/Malignant	Microarrays	POSITIVE	INDIRECT	DOWN
12464	ENSG00000012048	BRCA1	hsa-miR-193b-3p	Homo sapiens			Cancer/Malignant	Microarrays	POSITIVE	INDIRECT	DOWN
12466	ENSG00000012048	BRCA1	hsa-miR-1-3p	Homo sapiens	LNCAP	Prostate	Cancer/Malignant	Western Blot	POSITIVE	INDIRECT	DOWN
12467	ENSG00000012048	BRCA1	hsa-miR-200b-3p	Homo sapiens	BT474	Mammary Gland	Cancer/Malignant	HITS-CLIP	POSITIVE	DIRECT	DOWN
12468	ENSG00000012048	BRCA1	hsa-miR-200c-3p	Homo sapiens	BT474	Mammary Gland	Cancer/Malignant	HITS-CLIP	POSITIVE	DIRECT	DOWN
12469	ENSG00000012048	BRCA1	hsa-miR-206	Homo sapiens	LNCAP	Prostate	Cancer/Malignant	Western Blot	POSITIVE	INDIRECT	DOWN
12470	ENSG00000012048	BRCA1	hsa-miR-20a-3p	Homo sapiens	293S	Kidney	Embryonic/Fetal	HITS-CLIP	POSITIVE	DIRECT	DOWN	no treatment (control)
12471	ENSG00000012048	BRCA1	hsa-miR-20b-5p	Homo sapiens	Breast Cancer Cell Lines	Mammary Gland	Cancer/Malignant	Luciferase Reporter Assay	POSITIVE	DIRECT	DOWN
12472	ENSG00000012048	BRCA1	hsa-miR-20b-5p	Homo sapiens	HCC1806	Mammary Gland	Cancer/Malignant	Western Blot	POSITIVE	INDIRECT	DOWN
12473	ENSG00000012048	BRCA1	hsa-miR-21-5p	Homo sapiens			Cancer/Malignant	Microarrays	POSITIVE	INDIRECT	DOWN
12474	ENSG00000012048	BRCA1	hsa-miR-218-5p	Homo sapiens	HELA	Cervix	Cancer/Malignant	HITS-CLIP	POSITIVE	DIRECT	DOWN	Hela cells were treated with control shRNA.
12475	ENSG00000012048	BRCA1	hsa-miR-24-3p	Homo sapiens	HEPG2	Liver	Cancer/Malignant	Luciferase Reporter Assay	POSITIVE	DIRECT	DOWN
12476	ENSG00000012048	BRCA1	hsa-miR-24-3p	Homo sapiens			Cancer/Malignant	Western Blot	POSITIVE	INDIRECT	DOWN
12477	ENSG00000012048	BRCA1	hsa-miR-24-3p	Homo sapiens	MCF7	Mammary Gland	Cancer/Malignant	HITS-CLIP	POSITIVE	DIRECT	DOWN
12478	ENSG00000012048	BRCA1	hsa-miR-26a-1-3p	Homo sapiens	HELA	Cervix	Cancer/Malignant	HITS-CLIP	POSITIVE	DIRECT	DOWN	Hela cells were treated with control shRNA.
12479	ENSG00000012048	BRCA1	hsa-miR-26a-2-3p	Homo sapiens	HELA	Cervix	Cancer/Malignant	HITS-CLIP	POSITIVE	DIRECT	DOWN	Hela cells were treated with control shRNA.
12480	ENSG00000012048	BRCA1	hsa-miR-26a-5p	Homo sapiens	MCF7	Mammary Gland	Cancer/Malignant	HITS-CLIP	POSITIVE	DIRECT	DOWN
12481	ENSG00000012048	BRCA1	hsa-miR-3157-5p	Homo sapiens	293S	Kidney	Embryonic/Fetal	HITS-CLIP	POSITIVE	DIRECT	DOWN	treatment: arsenite
12482	ENSG00000012048	BRCA1	hsa-miR-3157-5p	Homo sapiens	293S	Kidney	Embryonic/Fetal	HITS-CLIP	POSITIVE	DIRECT	DOWN	treatment:hippuristanol
12483	ENSG00000012048	BRCA1	hsa-miR-335-5p	Homo sapiens			Cancer/Malignant	Western Blot	POSITIVE	INDIRECT	UP
12484	ENSG00000012048	BRCA1	hsa-miR-342-3p	Homo sapiens	293S	Kidney	Embryonic/Fetal	HITS-CLIP	POSITIVE	DIRECT	DOWN	no treatment (control)
12485	ENSG00000012048	BRCA1	hsa-miR-34a-5p	Homo sapiens	HCT116	Intestine	Cancer/Malignant	Microarrays	POSITIVE	INDIRECT	DOWN
12486	ENSG00000012048	BRCA1	hsa-miR-4793-3p	Homo sapiens	293S	Kidney	Embryonic/Fetal	HITS-CLIP	POSITIVE	DIRECT	DOWN	treatment:hippuristanol
12487	ENSG00000012048	BRCA1	hsa-miR-490-3p	Homo sapiens	293S	Kidney	Embryonic/Fetal	HITS-CLIP	POSITIVE	DIRECT	DOWN	treatment:hippuristanol
12488	ENSG00000012048	BRCA1	hsa-miR-579-3p	Homo sapiens	293S	Kidney	Embryonic/Fetal	HITS-CLIP	POSITIVE	DIRECT	DOWN	no treatment (control)
12490	ENSG00000012048	BRCA1	hsa-miR-1-3p	Homo sapiens	HELA	Cervix	Cancer/Malignant	RNA-Seq	POSITIVE	INDIRECT	DOWN	24hrs post-transfection, Overexpression
12491	ENSG00000012048	BRCA1	hsa-miR-1-3p	Homo sapiens	U2OS	Bone	Cancer/Malignant	RNA-Seq	POSITIVE	INDIRECT	DOWN	24hrs post-transfection, poly(A)-selected total RNA, Overexpression
12492	ENSG00000012048	BRCA1	hsa-miR-1-3p	Homo sapiens	LNCAP	Prostate	Cancer/Malignant	Microarrays	POSITIVE	INDIRECT	DOWN	24hrs post-transfection, Overexpression
12493	ENSG00000012048	BRCA1	hsa-miR-103a-3p	Homo sapiens	H4	Brain	Cancer/Malignant	Microarrays	POSITIVE	INDIRECT	DOWN	48hrs post-transfection, Overexpression
12494	ENSG00000012048	BRCA1	hsa-miR-107	Homo sapiens	H4	Brain	Cancer/Malignant	Microarrays	POSITIVE	INDIRECT	DOWN	48hrs post-transfection, Overexpression
12495	ENSG00000012048	BRCA1	hsa-miR-124-3p	Homo sapiens	HEPG2	Liver	Cancer/Malignant	Microarrays	POSITIVE	INDIRECT	DOWN	120hrs post-transfection, Overexpression
12496	ENSG00000012048	BRCA1	hsa-miR-124-3p	Homo sapiens	HEPG2	Liver	Cancer/Malignant	Microarrays	POSITIVE	INDIRECT	DOWN	72hrs post-transfection, Overexpression
12497	ENSG00000012048	BRCA1	hsa-miR-129-2-3p	Homo sapiens	HTERT_RPE1	Eye	Normal/Primary	Microarrays	POSITIVE	INDIRECT	DOWN	72hrs post-transfection, Overexpression
12498	ENSG00000012048	BRCA1	hsa-miR-147a	Homo sapiens	HCT116	Intestine	Cancer/Malignant	Microarrays	POSITIVE	INDIRECT	DOWN	3d post-transfection, Overexpression
12499	ENSG00000012048	BRCA1	hsa-miR-16-5p	Homo sapiens	H4	Brain	Cancer/Malignant	Microarrays	POSITIVE	INDIRECT	DOWN	48hrs post-transfection, Overexpression
12500	ENSG00000012048	BRCA1	hsa-miR-195-5p	Homo sapiens	H4	Brain	Cancer/Malignant	Microarrays	POSITIVE	INDIRECT	DOWN	48hrs post-transfection, Overexpression
12502	ENSG00000012048	BRCA1	hsa-miR-203a-3p	Homo sapiens	LNCAP	Prostate	Cancer/Malignant	Microarrays	POSITIVE	INDIRECT	DOWN	24hrs post-transfection, Overexpression
12503	ENSG00000012048	BRCA1	hsa-miR-205-5p	Homo sapiens	LNCAP	Prostate	Cancer/Malignant	Microarrays	POSITIVE	INDIRECT	DOWN	24hrs post-transfection, Overexpression
12504	ENSG00000012048	BRCA1	hsa-miR-214-3p	Homo sapiens	H929	Bone Marrow	Cancer/Malignant	Microarrays	POSITIVE	INDIRECT	DOWN	Overexpression
12505	ENSG00000012048	BRCA1	hsa-miR-26a-5p	Homo sapiens	CRL1432	Bone Marrow	Cancer/Malignant	Microarrays	POSITIVE	INDIRECT	DOWN	72hrs post-transfection, Overexpression
12506	ENSG00000012048	BRCA1	hsa-miR-26a-5p	Homo sapiens	CRL1596	Bone Marrow	Cancer/Malignant	Microarrays	POSITIVE	INDIRECT	DOWN	72hrs post-transfection, Overexpression
12508	ENSG00000012048	BRCA1	hsa-miR-449a	Homo sapiens	HAEC	Aortic Endothelium	Normal/Primary	Microarrays	POSITIVE	INDIRECT	DOWN	48hrs post-transfection, Overexpression
27147	ENSG00000051180	RAD51	hsa-miR-124-3p	Homo sapiens			Cancer/Malignant	Microarrays	POSITIVE	INDIRECT	DOWN
27148	ENSG00000051180	RAD51	hsa-miR-193b-3p	Homo sapiens			Cancer/Malignant	Microarrays	POSITIVE	INDIRECT	DOWN
27149	ENSG00000051180	RAD51	hsa-miR-204-5p	Homo sapiens	293S	Kidney	Embryonic/Fetal	HITS-CLIP	POSITIVE	DIRECT	DOWN	treatment: emetine
27150	ENSG00000051180	RAD51	hsa-miR-205-5p	Homo sapiens	CASKI	Cervix	Cancer/Malignant	AGO-IP	POSITIVE	INDIRECT	DOWN	miR-205 mimic transfection
27151	ENSG00000051180	RAD51	hsa-miR-224-5p	Homo sapiens	HELA	Cervix	Cancer/Malignant	HITS-CLIP	POSITIVE	DIRECT	DOWN	Hela cells were treated with control shRNA.
27152	ENSG00000051180	RAD51	hsa-miR-34a-5p	Homo sapiens	HCT116	Intestine	Cancer/Malignant	Microarrays	POSITIVE	INDIRECT	DOWN
27154	ENSG00000051180	RAD51	hsa-miR-1-3p	Homo sapiens	HEK293T	Kidney	Embryonic/Fetal	RPF-Seq	POSITIVE	INDIRECT	DOWN	24hrs post-transfection, Overexpression
27155	ENSG00000051180	RAD51	hsa-miR-1-3p	Homo sapiens	HELA	Cervix	Cancer/Malignant	RPF-Seq	POSITIVE	INDIRECT	DOWN	24hrs post-transfection, Overexpression
27156	ENSG00000051180	RAD51	hsa-miR-1-3p	Homo sapiens	U2OS	Bone	Cancer/Malignant	RPF-Seq	POSITIVE	INDIRECT	DOWN	24hrs post-transfection, poly(A)-selected cytoplasmic RNA, Overexpression
27157	ENSG00000051180	RAD51	hsa-miR-1-3p	Homo sapiens	U2OS	Bone	Cancer/Malignant	RPF-Seq	POSITIVE	INDIRECT	DOWN	24hrs post-transfection, tRNA and rRNA depleted, Overexpression
27158	ENSG00000051180	RAD51	hsa-miR-1-3p	Homo sapiens	U2OS	Bone	Cancer/Malignant	RPF-Seq	POSITIVE	INDIRECT	DOWN	24hrs post-transfection, poly(A)-selected total RNA, Overexpression
27159	ENSG00000051180	RAD51	hsa-miR-1-3p	Homo sapiens	U2OS	Bone	Cancer/Malignant	RNA-Seq	POSITIVE	INDIRECT	DOWN	24hrs post-transfection, poly(A)-selected cytoplasmic RNA, Overexpression
27160	ENSG00000051180	RAD51	hsa-miR-603	Homo sapiens	HELA	Cervix	Cancer/Malignant	RNA-Seq	POSITIVE	INDIRECT	DOWN	24hrs post-transfection, Overexpression
27161	ENSG00000051180	RAD51	hsa-miR-103a-3p	Homo sapiens	H4	Brain	Cancer/Malignant	Microarrays	POSITIVE	INDIRECT	DOWN	48hrs post-transfection, Overexpression
27162	ENSG00000051180	RAD51	hsa-miR-107	Homo sapiens	H4	Brain	Cancer/Malignant	Microarrays	POSITIVE	INDIRECT	DOWN	48hrs post-transfection, Overexpression
27163	ENSG00000051180	RAD51	hsa-miR-124-3p	Homo sapiens	MSK543	Glioma	Normal/Primary	Microarrays	POSITIVE	INDIRECT	DOWN	24hrs post-transfection, Overexpression
27164	ENSG00000051180	RAD51	hsa-miR-124-3p	Homo sapiens	HEPG2	Liver	Cancer/Malignant	Microarrays	POSITIVE	INDIRECT	DOWN	32hrs post-transfection, Overexpression
27165	ENSG00000051180	RAD51	hsa-miR-124-3p	Homo sapiens	HEPG2	Liver	Cancer/Malignant	Microarrays	POSITIVE	INDIRECT	DOWN	72hrs post-transfection, Overexpression
27166	ENSG00000051180	RAD51	hsa-miR-129-2-3p	Homo sapiens	HTERT_RPE1	Eye	Normal/Primary	Microarrays	POSITIVE	INDIRECT	DOWN	72hrs post-transfection, Overexpression
27167	ENSG00000051180	RAD51	hsa-miR-147a	Homo sapiens	HCT116	Intestine	Cancer/Malignant	Microarrays	POSITIVE	INDIRECT	DOWN	3d post-transfection, Overexpression
27168	ENSG00000051180	RAD51	hsa-miR-16-5p	Homo sapiens	H4	Brain	Cancer/Malignant	Microarrays	POSITIVE	INDIRECT	DOWN	48hrs post-transfection, Overexpression
27169	ENSG00000051180	RAD51	hsa-miR-195-5p	Homo sapiens	H4	Brain	Cancer/Malignant	Microarrays	POSITIVE	INDIRECT	DOWN	48hrs post-transfection, Overexpression
27170	ENSG00000051180	RAD51	hsa-miR-214-3p	Homo sapiens	H929	Bone Marrow	Cancer/Malignant	Microarrays	POSITIVE	INDIRECT	DOWN	Overexpression
27171	ENSG00000051180	RAD51	hsa-miR-29c-3p	Homo sapiens	MKN45	Gastric	Cancer/Malignant	Microarrays	POSITIVE	INDIRECT	DOWN	24hrs post-transfection, Overexpression
27172	ENSG00000051180	RAD51	hsa-miR-29c-3p	Homo sapiens	MKN74	Stomach	Cancer/Malignant	Microarrays	POSITIVE	INDIRECT	DOWN	24hrs post-transfection, Overexpression
27173	ENSG00000051180	RAD51	hsa-miR-374a-5p	Homo sapiens	MCF7	Mammary Gland	Cancer/Malignant	Microarrays	POSITIVE	INDIRECT	DOWN	36hrs post-transfection, Overexpression
27174	ENSG00000051180	RAD51	hsa-miR-124-3p	Homo sapiens	HELA	Cervix	Cancer/Malignant	Microarrays	POSITIVE	INDIRECT	DOWN	24hrs post-transfection, Overexpression
34925	ENSG00000062822	POLD1	hsa-miR-103a-3p	Homo sapiens	HUVEC	Umbilical Vein	Normal/Primary	HITS-CLIP	POSITIVE	DIRECT	DOWN
34926	ENSG00000062822	POLD1	hsa-miR-107	Homo sapiens	HUVEC	Umbilical Vein	Normal/Primary	HITS-CLIP	POSITIVE	DIRECT	DOWN
34927	ENSG00000062822	POLD1	hsa-miR-182-5p	Homo sapiens	HEK293T	Kidney	Embryonic/Fetal	Biotin-Microarrays	POSITIVE	INDIRECT	DOWN
34928	ENSG00000062822	POLD1	hsa-miR-192-5p	Homo sapiens	HEK293	Kidney	Embryonic/Fetal	PAR-CLIP	POSITIVE	DIRECT	DOWN
34929	ENSG00000062822	POLD1	hsa-miR-193b-3p	Homo sapiens			Cancer/Malignant	Microarrays	POSITIVE	INDIRECT	DOWN
34930	ENSG00000062822	POLD1	hsa-miR-1-3p	Homo sapiens			Cancer/Malignant	pSILAC	POSITIVE	INDIRECT	DOWN
34931	ENSG00000062822	POLD1	hsa-miR-3194-5p	Homo sapiens	LCLBAC		Normal/Primary	PAR-CLIP	POSITIVE	DIRECT	DOWN
34932	ENSG00000062822	POLD1	hsa-miR-34a-5p	Homo sapiens			Cancer/Malignant	pSILAC	POSITIVE	INDIRECT	DOWN
34933	ENSG00000062822	POLD1	hsa-miR-671-5p	Homo sapiens	293S	Kidney	Embryonic/Fetal	HITS-CLIP	POSITIVE	DIRECT	DOWN	treatment:emetine
34934	ENSG00000062822	POLD1	hsa-miR-766-3p	Homo sapiens	293S	Kidney	Embryonic/Fetal	HITS-CLIP	POSITIVE	DIRECT	DOWN	treatment: arsenite
34935	ENSG00000062822	POLD1	hsa-miR-1-3p	Homo sapiens	HELA	Cervix	Cancer/Malignant	RNA-Seq	POSITIVE	INDIRECT	DOWN	24hrs post-transfection, Overexpression
34936	ENSG00000062822	POLD1	hsa-miR-1-3p	Homo sapiens	U2OS	Bone	Cancer/Malignant	RNA-Seq	POSITIVE	INDIRECT	DOWN	24hrs post-transfection, poly(A)-selected cytoplasmic RNA, Overexpression
34937	ENSG00000062822	POLD1	hsa-miR-1-3p	Homo sapiens	LNCAP	Prostate	Cancer/Malignant	Microarrays	POSITIVE	INDIRECT	DOWN	24hrs post-transfection, Overexpression
34938	ENSG00000062822	POLD1	hsa-miR-107	Homo sapiens	H4	Brain	Cancer/Malignant	Microarrays	POSITIVE	INDIRECT	DOWN	48hrs post-transfection, Overexpression
34939	ENSG00000062822	POLD1	hsa-miR-124-3p	Homo sapiens	HEPG2	Liver	Cancer/Malignant	Microarrays	POSITIVE	INDIRECT	DOWN	120hrs post-transfection, Overexpression
34940	ENSG00000062822	POLD1	hsa-miR-124-3p	Homo sapiens	HEPG2	Liver	Cancer/Malignant	Microarrays	POSITIVE	INDIRECT	DOWN	4hrs post-transfection, Overexpression
34941	ENSG00000062822	POLD1	hsa-miR-124-3p	Homo sapiens	HEPG2	Liver	Cancer/Malignant	Microarrays	POSITIVE	INDIRECT	DOWN	72hrs post-transfection, Overexpression
34942	ENSG00000062822	POLD1	hsa-miR-147a	Homo sapiens	HCT116	Intestine	Cancer/Malignant	Microarrays	POSITIVE	INDIRECT	DOWN	3d post-transfection, Overexpression
104573	ENSG00000101773	RBBP8	hsa-miR-130a-3p	Homo sapiens	LCLBACD1		Normal/Primary	PAR-CLIP	POSITIVE	DIRECT	DOWN
104574	ENSG00000101773	RBBP8	hsa-miR-130a-3p	Homo sapiens	LCLBACD3		Normal/Primary	PAR-CLIP	POSITIVE	DIRECT	DOWN
104575	ENSG00000101773	RBBP8	hsa-miR-130a-3p	Homo sapiens	LCLBAC		Normal/Primary	PAR-CLIP	POSITIVE	DIRECT	DOWN
104576	ENSG00000101773	RBBP8	hsa-miR-130a-3p	Homo sapiens	TZMBL	Cervix	Cancer/Malignant	PAR-CLIP	POSITIVE	DIRECT	DOWN	shRNAs against HIV-1
104577	ENSG00000101773	RBBP8	hsa-miR-130b-3p	Homo sapiens	HEK293	Kidney	Embryonic/Fetal	PAR-CLIP	POSITIVE	DIRECT	DOWN	mild MNase digestion
104578	ENSG00000101773	RBBP8	hsa-miR-130b-3p	Homo sapiens	LCLBACD1		Normal/Primary	PAR-CLIP	POSITIVE	DIRECT	DOWN
104579	ENSG00000101773	RBBP8	hsa-miR-130b-3p	Homo sapiens	LCLBACD3		Normal/Primary	PAR-CLIP	POSITIVE	DIRECT	DOWN
104580	ENSG00000101773	RBBP8	hsa-miR-130b-3p	Homo sapiens	LCLBAC		Normal/Primary	PAR-CLIP	POSITIVE	DIRECT	DOWN
104581	ENSG00000101773	RBBP8	hsa-miR-130b-5p	Homo sapiens	BC1	Pleura	Cancer/Malignant	PAR-CLIP	POSITIVE	DIRECT	DOWN
104582	ENSG00000101773	RBBP8	hsa-miR-130b-5p	Homo sapiens	HEK293	Kidney	Embryonic/Fetal	PAR-CLIP	POSITIVE	DIRECT	DOWN	mild MNase digestion
104583	ENSG00000101773	RBBP8	hsa-miR-130b-5p	Homo sapiens	LCL35		Normal/Primary	PAR-CLIP	POSITIVE	DIRECT	DOWN
104584	ENSG00000101773	RBBP8	hsa-miR-182-5p	Homo sapiens	HEK293T	Kidney	Embryonic/Fetal	Biotin-Microarrays	POSITIVE	INDIRECT	DOWN
104585	ENSG00000101773	RBBP8	hsa-miR-193a-3p	Homo sapiens	HS5	Bone Marrow	Normal/Primary	HITS-CLIP	POSITIVE	DIRECT	DOWN
104586	ENSG00000101773	RBBP8	hsa-miR-193b-3p	Homo sapiens	HS5	Bone Marrow	Normal/Primary	HITS-CLIP	POSITIVE	DIRECT	DOWN
104587	ENSG00000101773	RBBP8	hsa-miR-301a-3p	Homo sapiens	LCLBACD1		Normal/Primary	PAR-CLIP	POSITIVE	DIRECT	DOWN
104588	ENSG00000101773	RBBP8	hsa-miR-301a-3p	Homo sapiens	LCLBAC		Normal/Primary	PAR-CLIP	POSITIVE	DIRECT	DOWN
104589	ENSG00000101773	RBBP8	hsa-miR-301b-3p	Homo sapiens	LCLBACD1		Normal/Primary	PAR-CLIP	POSITIVE	DIRECT	DOWN
104590	ENSG00000101773	RBBP8	hsa-miR-301b-3p	Homo sapiens	LCLBAC		Normal/Primary	PAR-CLIP	POSITIVE	DIRECT	DOWN
104591	ENSG00000101773	RBBP8	hsa-miR-30c-2-3p	Homo sapiens	293S	Kidney	Embryonic/Fetal	HITS-CLIP	POSITIVE	DIRECT	DOWN	no treatment (control)
104592	ENSG00000101773	RBBP8	hsa-miR-30c-2-3p	Homo sapiens	293S	Kidney	Embryonic/Fetal	HITS-CLIP	POSITIVE	DIRECT	DOWN	treatment: emetine
104593	ENSG00000101773	RBBP8	hsa-miR-375	Homo sapiens			Cancer/Malignant	Microarrays	POSITIVE	INDIRECT	DOWN
104594	ENSG00000101773	RBBP8	hsa-miR-454-3p	Homo sapiens	LCLBACD1		Normal/Primary	PAR-CLIP	POSITIVE	DIRECT	DOWN
104595	ENSG00000101773	RBBP8	hsa-miR-454-3p	Homo sapiens	LCLBAC		Normal/Primary	PAR-CLIP	POSITIVE	DIRECT	DOWN
104596	ENSG00000101773	RBBP8	hsa-miR-522-5p	Homo sapiens	MDAMB468	Mammary Gland	Cancer/Malignant	IMPACT-Seq	POSITIVE	DIRECT	DOWN	Biotinylated miR-522 mimic transfection
104597	ENSG00000101773	RBBP8	hsa-miR-550a-3p	Homo sapiens	293S	Kidney	Embryonic/Fetal	HITS-CLIP	POSITIVE	DIRECT	DOWN	no treatment (control)
104598	ENSG00000101773	RBBP8	hsa-miR-93-5p	Homo sapiens	TZMBL	Cervix	Cancer/Malignant	PAR-CLIP	POSITIVE	DIRECT	DOWN	shRNAs against HIV-1
104599	ENSG00000101773	RBBP8	hsa-miR-942-5p	Homo sapiens	BC3	Pleura	Cancer/Malignant	PAR-CLIP	POSITIVE	DIRECT	DOWN
104600	ENSG00000101773	RBBP8	hsa-miR-1-3p	Homo sapiens	HELA	Cervix	Cancer/Malignant	RNA-Seq	POSITIVE	INDIRECT	DOWN	24hrs post-transfection, Overexpression
104601	ENSG00000101773	RBBP8	hsa-miR-1-3p	Homo sapiens	U2OS	Bone	Cancer/Malignant	RNA-Seq	POSITIVE	INDIRECT	DOWN	24hrs post-transfection, poly(A)-selected cytoplasmic RNA, Overexpression
104602	ENSG00000101773	RBBP8	hsa-miR-1-3p	Homo sapiens	U2OS	Bone	Cancer/Malignant	RNA-Seq	POSITIVE	INDIRECT	DOWN	24hrs post-transfection, tRNA and rRNA depleted, Overexpression
104603	ENSG00000101773	RBBP8	hsa-miR-1-3p	Homo sapiens	U2OS	Bone	Cancer/Malignant	RNA-Seq	POSITIVE	INDIRECT	DOWN	24hrs post-transfection, poly(A)-selected total RNA, Overexpression
104604	ENSG00000101773	RBBP8	hsa-miR-1-3p	Homo sapiens	LNCAP	Prostate	Cancer/Malignant	Microarrays	POSITIVE	INDIRECT	DOWN	24hrs post-transfection, Overexpression
104605	ENSG00000101773	RBBP8	hsa-miR-1-3p	Homo sapiens	HELA	Cervix	Cancer/Malignant	Microarrays	POSITIVE	INDIRECT	DOWN	8hrs post-transfection, Overexpression
104606	ENSG00000101773	RBBP8	hsa-miR-103a-3p	Homo sapiens	H4	Brain	Cancer/Malignant	Microarrays	POSITIVE	INDIRECT	DOWN	48hrs post-transfection, Overexpression
104607	ENSG00000101773	RBBP8	hsa-miR-107	Homo sapiens	H4	Brain	Cancer/Malignant	Microarrays	POSITIVE	INDIRECT	DOWN	48hrs post-transfection, Overexpression
104608	ENSG00000101773	RBBP8	hsa-miR-16-5p	Homo sapiens	HELA	Cervix	Cancer/Malignant	Microarrays	POSITIVE	INDIRECT	DOWN	32hrs post-transfection, Overexpression
104609	ENSG00000101773	RBBP8	hsa-miR-205-5p	Homo sapiens	LNCAP	Prostate	Cancer/Malignant	Microarrays	POSITIVE	INDIRECT	DOWN	24hrs post-transfection, Overexpression
104610	ENSG00000101773	RBBP8	hsa-miR-210-3p	Homo sapiens	HUVEC	Umbilical Vein	Normal/Primary	Microarrays	POSITIVE	INDIRECT	DOWN	24hrs post-transfection, Overexpression
115016	ENSG00000104320	NBN	hsa-miR-125a-3p	Homo sapiens	293S	Kidney	Embryonic/Fetal	HITS-CLIP	POSITIVE	DIRECT	DOWN	treatment: emetine
115017	ENSG00000104320	NBN	hsa-miR-125a-5p	Homo sapiens	TZMBL	Cervix	Cancer/Malignant	PAR-CLIP	POSITIVE	DIRECT	DOWN	shRNAs against HIV-1
115018	ENSG00000104320	NBN	hsa-miR-125b-5p	Homo sapiens	TZMBL	Cervix	Cancer/Malignant	PAR-CLIP	POSITIVE	DIRECT	DOWN	shRNAs against HIV-1
115019	ENSG00000104320	NBN	hsa-miR-1277-5p	Homo sapiens	LCLBAC		Normal/Primary	PAR-CLIP	POSITIVE	DIRECT	DOWN
115020	ENSG00000104320	NBN	hsa-miR-1299	Homo sapiens	BETA Cells	Pancreas	Normal/Primary	HITS-CLIP	POSITIVE	DIRECT	DOWN
115021	ENSG00000104320	NBN	hsa-miR-1301-3p	Homo sapiens	293S	Kidney	Embryonic/Fetal	HITS-CLIP	POSITIVE	DIRECT	DOWN	no treatment (control)
115022	ENSG00000104320	NBN	hsa-miR-132-3p	Homo sapiens			Cancer/Malignant	Microarrays	POSITIVE	INDIRECT	DOWN
115023	ENSG00000104320	NBN	hsa-miR-142-5p	Homo sapiens	BC1	Pleura	Cancer/Malignant	PAR-CLIP	POSITIVE	DIRECT	DOWN
115024	ENSG00000104320	NBN	hsa-miR-181a-5p	Homo sapiens	EF3DAGO2		Normal/Primary	PAR-CLIP	POSITIVE	DIRECT	DOWN
115025	ENSG00000104320	NBN	hsa-miR-181b-5p	Homo sapiens	EF3DAGO2		Normal/Primary	PAR-CLIP	POSITIVE	DIRECT	DOWN
115026	ENSG00000104320	NBN	hsa-miR-181c-5p	Homo sapiens	EF3DAGO2		Normal/Primary	PAR-CLIP	POSITIVE	DIRECT	DOWN
115027	ENSG00000104320	NBN	hsa-miR-181d-5p	Homo sapiens	EF3DAGO2		Normal/Primary	PAR-CLIP	POSITIVE	DIRECT	DOWN
115028	ENSG00000104320	NBN	hsa-miR-182-5p	Homo sapiens	BC1	Pleura	Cancer/Malignant	PAR-CLIP	POSITIVE	DIRECT	DOWN
115029	ENSG00000104320	NBN	hsa-miR-182-5p	Homo sapiens	BC3	Pleura	Cancer/Malignant	PAR-CLIP	POSITIVE	DIRECT	DOWN
115030	ENSG00000104320	NBN	hsa-miR-182-5p	Homo sapiens	HEK293T	Kidney	Embryonic/Fetal	Biotin-Microarrays	POSITIVE	INDIRECT	DOWN
115031	ENSG00000104320	NBN	hsa-miR-183-5p	Homo sapiens	293S	Kidney	Embryonic/Fetal	HITS-CLIP	POSITIVE	DIRECT	DOWN	no treatment (control)
115032	ENSG00000104320	NBN	hsa-miR-186-5p	Homo sapiens	HEK293	Kidney	Embryonic/Fetal	PAR-CLIP	POSITIVE	DIRECT	DOWN	mild MNase digestion
115033	ENSG00000104320	NBN	hsa-miR-192-5p	Homo sapiens			Cancer/Malignant	Microarrays	POSITIVE	INDIRECT	DOWN
115034	ENSG00000104320	NBN	hsa-miR-19b-1-5p	Homo sapiens	BC1	Pleura	Cancer/Malignant	PAR-CLIP	POSITIVE	DIRECT	DOWN
115035	ENSG00000104320	NBN	hsa-miR-204-5p	Homo sapiens	BETA Cells	Pancreas	Normal/Primary	HITS-CLIP	POSITIVE	DIRECT	DOWN
115036	ENSG00000104320	NBN	hsa-miR-21-3p	Homo sapiens	BT474	Mammary Gland	Cancer/Malignant	HITS-CLIP	POSITIVE	DIRECT	DOWN
115037	ENSG00000104320	NBN	hsa-miR-26a-5p	Homo sapiens	TZMBL	Cervix	Cancer/Malignant	PAR-CLIP	POSITIVE	DIRECT	DOWN	shRNAs against HIV-1
115038	ENSG00000104320	NBN	hsa-miR-33a-5p	Homo sapiens	HEK293	Kidney	Embryonic/Fetal	PAR-CLIP	POSITIVE	DIRECT	DOWN	mild MNase digestion
115039	ENSG00000104320	NBN	hsa-miR-33b-5p	Homo sapiens	BCBL1	Bone Marrow	Cancer/Malignant	HITS-CLIP	POSITIVE	DIRECT	DOWN
115040	ENSG00000104320	NBN	hsa-miR-340-5p	Homo sapiens	HEK293	Kidney	Embryonic/Fetal	PAR-CLIP	POSITIVE	DIRECT	DOWN	mild MNase digestion
115041	ENSG00000104320	NBN	hsa-miR-34a-5p	Homo sapiens	BT474	Mammary Gland	Cancer/Malignant	HITS-CLIP	POSITIVE	DIRECT	DOWN
115042	ENSG00000104320	NBN	hsa-miR-3679-5p	Homo sapiens	293S	Kidney	Embryonic/Fetal	HITS-CLIP	POSITIVE	DIRECT	DOWN	treatment: emetine
115043	ENSG00000104320	NBN	hsa-miR-374b-5p	Homo sapiens	BC1	Pleura	Cancer/Malignant	PAR-CLIP	POSITIVE	DIRECT	DOWN
115044	ENSG00000104320	NBN	hsa-miR-374b-5p	Homo sapiens	HEK293	Kidney	Embryonic/Fetal	PAR-CLIP	POSITIVE	DIRECT	DOWN	mild MNase digestion
115045	ENSG00000104320	NBN	hsa-miR-374b-5p	Homo sapiens	HELA	Cervix	Cancer/Malignant	HITS-CLIP	POSITIVE	DIRECT	DOWN	Hela cells were treated with control shRNA.
115046	ENSG00000104320	NBN	hsa-miR-5006-3p	Homo sapiens	BETA Cells	Pancreas	Normal/Primary	HITS-CLIP	POSITIVE	DIRECT	DOWN
115047	ENSG00000104320	NBN	hsa-miR-548ak	Homo sapiens	EF3DAGO2		Normal/Primary	PAR-CLIP	POSITIVE	DIRECT	DOWN
115048	ENSG00000104320	NBN	hsa-miR-548am-5p	Homo sapiens	EF3DAGO2		Normal/Primary	PAR-CLIP	POSITIVE	DIRECT	DOWN
115049	ENSG00000104320	NBN	hsa-miR-548au-5p	Homo sapiens	EF3DAGO2		Normal/Primary	PAR-CLIP	POSITIVE	DIRECT	DOWN
115050	ENSG00000104320	NBN	hsa-miR-548c-5p	Homo sapiens	EF3DAGO2		Normal/Primary	PAR-CLIP	POSITIVE	DIRECT	DOWN
115051	ENSG00000104320	NBN	hsa-miR-548d-5p	Homo sapiens	EF3DAGO2		Normal/Primary	PAR-CLIP	POSITIVE	DIRECT	DOWN
115052	ENSG00000104320	NBN	hsa-miR-548j-5p	Homo sapiens	EF3DAGO2		Normal/Primary	PAR-CLIP	POSITIVE	DIRECT	DOWN
115053	ENSG00000104320	NBN	hsa-miR-548o-5p	Homo sapiens	EF3DAGO2		Normal/Primary	PAR-CLIP	POSITIVE	DIRECT	DOWN
115054	ENSG00000104320	NBN	hsa-miR-548w	Homo sapiens	EF3DAGO2		Normal/Primary	PAR-CLIP	POSITIVE	DIRECT	DOWN
115055	ENSG00000104320	NBN	hsa-miR-627-5p	Homo sapiens	BCBL1	Bone Marrow	Cancer/Malignant	HITS-CLIP	POSITIVE	DIRECT	DOWN
115056	ENSG00000104320	NBN	hsa-miR-7-5p	Homo sapiens	BT474	Mammary Gland	Cancer/Malignant	HITS-CLIP	POSITIVE	DIRECT	DOWN
115057	ENSG00000104320	NBN	hsa-miR-876-5p	Homo sapiens	BETA Cells	Pancreas	Normal/Primary	HITS-CLIP	POSITIVE	DIRECT	DOWN
115058	ENSG00000104320	NBN	hsa-miR-944	Homo sapiens	LCLBAC		Normal/Primary	PAR-CLIP	POSITIVE	DIRECT	DOWN
115059	ENSG00000104320	NBN	hsa-miR-128-3p	Homo sapiens		Brain	Cancer/Malignant	HITS-CLIP	POSITIVE	DIRECT	DOWN
115060	ENSG00000104320	NBN	hsa-miR-33a-5p	Homo sapiens		Brain	Cancer/Malignant	HITS-CLIP	POSITIVE	DIRECT	DOWN
115061	ENSG00000104320	NBN	hsa-miR-33b-5p	Homo sapiens		Brain	Cancer/Malignant	HITS-CLIP	POSITIVE	DIRECT	DOWN
115062	ENSG00000104320	NBN	hsa-miR-1-3p	Homo sapiens	HELA	Cervix	Cancer/Malignant	RPF-Seq	POSITIVE	INDIRECT	DOWN	24hrs post-transfection, Overexpression
115063	ENSG00000104320	NBN	hsa-miR-1-3p	Homo sapiens	U2OS	Bone	Cancer/Malignant	RPF-Seq	POSITIVE	INDIRECT	DOWN	24hrs post-transfection, poly(A)-selected cytoplasmic RNA, Overexpression
115064	ENSG00000104320	NBN	hsa-miR-1-3p	Homo sapiens	U2OS	Bone	Cancer/Malignant	RPF-Seq	POSITIVE	INDIRECT	DOWN	24hrs post-transfection, tRNA and rRNA depleted, Overexpression
115065	ENSG00000104320	NBN	hsa-miR-1-3p	Homo sapiens	U2OS	Bone	Cancer/Malignant	RPF-Seq	POSITIVE	INDIRECT	DOWN	24hrs post-transfection, poly(A)-selected total RNA, Overexpression
115066	ENSG00000104320	NBN	hsa-miR-1-3p	Homo sapiens	U2OS	Bone	Cancer/Malignant	RNA-Seq	POSITIVE	INDIRECT	DOWN	24hrs post-transfection, tRNA and rRNA depleted, Overexpression
115067	ENSG00000104320	NBN	hsa-miR-1-3p	Homo sapiens	U2OS	Bone	Cancer/Malignant	RNA-Seq	POSITIVE	INDIRECT	DOWN	24hrs post-transfection, poly(A)-selected total RNA, Overexpression
115070	ENSG00000104320	NBN	hsa-miR-16-5p	Homo sapiens	HELA	Cervix	Cancer/Malignant	Microarrays	POSITIVE	INDIRECT	DOWN	32hrs post-transfection, Overexpression
115072	ENSG00000104320	NBN	hsa-miR-210-3p	Homo sapiens	HUVEC	Umbilical Vein	Normal/Primary	Microarrays	POSITIVE	INDIRECT	DOWN	24hrs post-transfection, Overexpression
115073	ENSG00000104320	NBN	hsa-miR-374a-5p	Homo sapiens	MCF7	Mammary Gland	Cancer/Malignant	Microarrays	POSITIVE	INDIRECT	DOWN	36hrs post-transfection, Overexpression
115074	ENSG00000104320	NBN	hsa-miR-132-3p	Homo sapiens	HELA	Cervix	Cancer/Malignant	Microarrays	POSITIVE	INDIRECT	DOWN	24hrs post-transfection, Overexpression
115075	ENSG00000104320	NBN	hsa-miR-1-3p	Homo sapiens	HELA	Cervix	Cancer/Malignant	Microarrays	POSITIVE	INDIRECT	DOWN	24hrs post-transfection, Overexpression
167031	ENSG00000113522	RAD50	hsa-miR-125b-1-3p	Homo sapiens	BETA Cells	Pancreas	Normal/Primary	HITS-CLIP	POSITIVE	DIRECT	DOWN
167032	ENSG00000113522	RAD50	hsa-miR-1303	Homo sapiens	EF3DAGO2		Normal/Primary	PAR-CLIP	POSITIVE	DIRECT	DOWN
167033	ENSG00000113522	RAD50	hsa-miR-1305	Homo sapiens	293S	Kidney	Embryonic/Fetal	HITS-CLIP	POSITIVE	DIRECT	DOWN	no treatment (control)
167034	ENSG00000113522	RAD50	hsa-miR-145-5p	Homo sapiens	BETA Cells	Pancreas	Normal/Primary	HITS-CLIP	POSITIVE	DIRECT	DOWN
167035	ENSG00000113522	RAD50	hsa-miR-148b-3p	Homo sapiens	BETA Cells	Pancreas	Normal/Primary	HITS-CLIP	POSITIVE	DIRECT	DOWN
167036	ENSG00000113522	RAD50	hsa-miR-1915-3p	Homo sapiens	BT474	Mammary Gland	Cancer/Malignant	HITS-CLIP	POSITIVE	DIRECT	DOWN
167037	ENSG00000113522	RAD50	hsa-miR-20a-3p	Homo sapiens	HUVEC	Umbilical Vein	Normal/Primary	HITS-CLIP	POSITIVE	DIRECT	DOWN
167038	ENSG00000113522	RAD50	hsa-miR-212-3p	Homo sapiens	BT474	Mammary Gland	Cancer/Malignant	HITS-CLIP	POSITIVE	DIRECT	DOWN
167039	ENSG00000113522	RAD50	hsa-miR-2355-3p	Homo sapiens	293S	Kidney	Embryonic/Fetal	HITS-CLIP	POSITIVE	DIRECT	DOWN	treatment:hippuristanol
167040	ENSG00000113522	RAD50	hsa-miR-26b-3p	Homo sapiens	BCBL1	Bone Marrow	Cancer/Malignant	HITS-CLIP	POSITIVE	DIRECT	DOWN
167041	ENSG00000113522	RAD50	hsa-miR-3065-3p	Homo sapiens	293S	Kidney	Embryonic/Fetal	HITS-CLIP	POSITIVE	DIRECT	DOWN	no treatment (control)
167042	ENSG00000113522	RAD50	hsa-miR-3065-3p	Homo sapiens	293S	Kidney	Embryonic/Fetal	HITS-CLIP	POSITIVE	DIRECT	DOWN	treatment:hippuristanol
167043	ENSG00000113522	RAD50	hsa-miR-330-5p	Homo sapiens	BCBL1	Bone Marrow	Cancer/Malignant	HITS-CLIP	POSITIVE	DIRECT	DOWN
167044	ENSG00000113522	RAD50	hsa-miR-338-3p	Homo sapiens	HS27A	Bone Marrow	Normal/Primary	HITS-CLIP	POSITIVE	DIRECT	DOWN
167045	ENSG00000113522	RAD50	hsa-miR-338-3p	Homo sapiens	293S	Kidney	Embryonic/Fetal	HITS-CLIP	POSITIVE	DIRECT	DOWN	no treatment (control)
167046	ENSG00000113522	RAD50	hsa-miR-338-3p	Homo sapiens	293S	Kidney	Embryonic/Fetal	HITS-CLIP	POSITIVE	DIRECT	DOWN	treatment:hippuristanol
167047	ENSG00000113522	RAD50	hsa-miR-362-5p	Homo sapiens	293S	Kidney	Embryonic/Fetal	HITS-CLIP	POSITIVE	DIRECT	DOWN	treatment: emetine
167048	ENSG00000113522	RAD50	hsa-miR-409-5p	Homo sapiens	BETA Cells	Pancreas	Normal/Primary	HITS-CLIP	POSITIVE	DIRECT	DOWN
167049	ENSG00000113522	RAD50	hsa-miR-432-5p	Homo sapiens	BETA Cells	Pancreas	Normal/Primary	HITS-CLIP	POSITIVE	DIRECT	DOWN
167050	ENSG00000113522	RAD50	hsa-miR-450a-5p	Homo sapiens	HELA	Cervix	Cancer/Malignant	HITS-CLIP	POSITIVE	DIRECT	DOWN	Hela cells were treated with control shRNA.
167051	ENSG00000113522	RAD50	hsa-miR-450b-5p	Homo sapiens	HELA	Cervix	Cancer/Malignant	HITS-CLIP	POSITIVE	DIRECT	DOWN	Hela cells were treated with control shRNA.
167052	ENSG00000113522	RAD50	hsa-miR-4745-5p	Homo sapiens	BC3	Pleura	Cancer/Malignant	PAR-CLIP	POSITIVE	DIRECT	DOWN
167053	ENSG00000113522	RAD50	hsa-miR-500b-5p	Homo sapiens	293S	Kidney	Embryonic/Fetal	HITS-CLIP	POSITIVE	DIRECT	DOWN	treatment: emetine
167054	ENSG00000113522	RAD50	hsa-miR-589-3p	Homo sapiens	293S	Kidney	Embryonic/Fetal	HITS-CLIP	POSITIVE	DIRECT	DOWN	treatment: emetine
167055	ENSG00000113522	RAD50	hsa-miR-221-3p	Homo sapiens		Brain	Cancer/Malignant	HITS-CLIP	POSITIVE	DIRECT	DOWN
167056	ENSG00000113522	RAD50	hsa-miR-30b-5p	Homo sapiens		Brain	Cancer/Malignant	HITS-CLIP	POSITIVE	DIRECT	DOWN
167057	ENSG00000113522	RAD50	hsa-miR-30c-5p	Homo sapiens		Brain	Cancer/Malignant	HITS-CLIP	POSITIVE	DIRECT	DOWN
167058	ENSG00000113522	RAD50	hsa-miR-320a	Homo sapiens		Brain	Cancer/Malignant	HITS-CLIP	POSITIVE	DIRECT	DOWN
167059	ENSG00000113522	RAD50	hsa-miR-1-3p	Homo sapiens	U2OS	Bone	Cancer/Malignant	RPF-Seq	POSITIVE	INDIRECT	DOWN	24hrs post-transfection, poly(A)-selected cytoplasmic RNA, Overexpression
167060	ENSG00000113522	RAD50	hsa-miR-1-3p	Homo sapiens	U2OS	Bone	Cancer/Malignant	RPF-Seq	POSITIVE	INDIRECT	DOWN	24hrs post-transfection, tRNA and rRNA depleted, Overexpression
167061	ENSG00000113522	RAD50	hsa-miR-1-3p	Homo sapiens	U2OS	Bone	Cancer/Malignant	RPF-Seq	POSITIVE	INDIRECT	DOWN	24hrs post-transfection, poly(A)-selected total RNA, Overexpression
167062	ENSG00000113522	RAD50	hsa-miR-10b-5p	Homo sapiens	U872M1	Brain	Cancer/Malignant	Microarrays	POSITIVE	INDIRECT	DOWN	Silencing
167065	ENSG00000113522	RAD50	hsa-miR-16-5p	Homo sapiens	HELA	Cervix	Cancer/Malignant	Microarrays	POSITIVE	INDIRECT	DOWN	32hrs post-transfection, Overexpression
167067	ENSG00000113522	RAD50	hsa-miR-210-3p	Homo sapiens	HUVEC	Umbilical Vein	Normal/Primary	Microarrays	POSITIVE	INDIRECT	DOWN	24hrs post-transfection, Overexpression
254602	ENSG00000132383	RPA1	hsa-miR-103a-3p	Homo sapiens	HUVEC	Umbilical Vein	Normal/Primary	HITS-CLIP	POSITIVE	DIRECT	DOWN
254603	ENSG00000132383	RPA1	hsa-miR-103a-3p	Homo sapiens	HEK293	Kidney	Embryonic/Fetal	PAR-CLIP	POSITIVE	DIRECT	DOWN	mild MNase digestion
254604	ENSG00000132383	RPA1	hsa-miR-103a-3p	Homo sapiens	HELA	Cervix	Cancer/Malignant	HITS-CLIP	POSITIVE	DIRECT	DOWN	Hela cells were treated with control shRNA.
254605	ENSG00000132383	RPA1	hsa-miR-107	Homo sapiens	HUVEC	Umbilical Vein	Normal/Primary	HITS-CLIP	POSITIVE	DIRECT	DOWN
254606	ENSG00000132383	RPA1	hsa-miR-107	Homo sapiens	HEK293	Kidney	Embryonic/Fetal	PAR-CLIP	POSITIVE	DIRECT	DOWN	mild MNase digestion
254607	ENSG00000132383	RPA1	hsa-miR-107	Homo sapiens	HELA	Cervix	Cancer/Malignant	HITS-CLIP	POSITIVE	DIRECT	DOWN	Hela cells were treated with control shRNA.
254608	ENSG00000132383	RPA1	hsa-miR-10a-5p	Homo sapiens	HEK293	Kidney	Embryonic/Fetal	PAR-CLIP	POSITIVE	DIRECT	DOWN
254609	ENSG00000132383	RPA1	hsa-miR-10b-5p	Homo sapiens	HEK293	Kidney	Embryonic/Fetal	PAR-CLIP	POSITIVE	DIRECT	DOWN
254610	ENSG00000132383	RPA1	hsa-miR-1179	Homo sapiens	LCLBACD3		Normal/Primary	PAR-CLIP	POSITIVE	DIRECT	DOWN
254611	ENSG00000132383	RPA1	hsa-miR-1243	Homo sapiens	293S	Kidney	Embryonic/Fetal	HITS-CLIP	POSITIVE	DIRECT	DOWN	no treatment (control)
254612	ENSG00000132383	RPA1	hsa-miR-125a-5p	Homo sapiens	HEK293	Kidney	Embryonic/Fetal	PAR-CLIP	POSITIVE	DIRECT	DOWN
254613	ENSG00000132383	RPA1	hsa-miR-125b-5p	Homo sapiens	HEK293	Kidney	Embryonic/Fetal	PAR-CLIP	POSITIVE	DIRECT	DOWN
254614	ENSG00000132383	RPA1	hsa-miR-1293	Homo sapiens	293S	Kidney	Embryonic/Fetal	HITS-CLIP	POSITIVE	DIRECT	DOWN	treatment: emetine
254615	ENSG00000132383	RPA1	hsa-miR-1295a	Homo sapiens	293S	Kidney	Embryonic/Fetal	HITS-CLIP	POSITIVE	DIRECT	DOWN	no treatment (control)
254616	ENSG00000132383	RPA1	hsa-miR-137	Homo sapiens	HS5	Bone Marrow	Normal/Primary	HITS-CLIP	POSITIVE	DIRECT	DOWN
254617	ENSG00000132383	RPA1	hsa-miR-183-5p	Homo sapiens	293S	Kidney	Embryonic/Fetal	HITS-CLIP	POSITIVE	DIRECT	DOWN	no treatment (control)
254618	ENSG00000132383	RPA1	hsa-miR-1910-5p	Homo sapiens	BT474	Mammary Gland	Cancer/Malignant	HITS-CLIP	POSITIVE	DIRECT	DOWN
254619	ENSG00000132383	RPA1	hsa-miR-192-5p	Homo sapiens	HEK293	Kidney	Embryonic/Fetal	PAR-CLIP	POSITIVE	DIRECT	DOWN
254620	ENSG00000132383	RPA1	hsa-miR-196a-3p	Homo sapiens	HS5	Bone Marrow	Normal/Primary	HITS-CLIP	POSITIVE	DIRECT	DOWN
254621	ENSG00000132383	RPA1	hsa-miR-196a-5p	Homo sapiens	BC1	Pleura	Cancer/Malignant	PAR-CLIP	POSITIVE	DIRECT	DOWN
254622	ENSG00000132383	RPA1	hsa-miR-196a-5p	Homo sapiens	BC3	Pleura	Cancer/Malignant	PAR-CLIP	POSITIVE	DIRECT	DOWN
254623	ENSG00000132383	RPA1	hsa-miR-196a-5p	Homo sapiens	293S	Kidney	Embryonic/Fetal	HITS-CLIP	POSITIVE	DIRECT	DOWN	no treatment (control)
254624	ENSG00000132383	RPA1	hsa-miR-196b-5p	Homo sapiens	BC3	Pleura	Cancer/Malignant	PAR-CLIP	POSITIVE	DIRECT	DOWN
254625	ENSG00000132383	RPA1	hsa-miR-196b-5p	Homo sapiens	293S	Kidney	Embryonic/Fetal	HITS-CLIP	POSITIVE	DIRECT	DOWN	no treatment (control)
254626	ENSG00000132383	RPA1	hsa-miR-197-3p	Homo sapiens	293S	Kidney	Embryonic/Fetal	HITS-CLIP	POSITIVE	DIRECT	DOWN	treatment: emetine
254627	ENSG00000132383	RPA1	hsa-miR-203a-3p	Homo sapiens	BT474	Mammary Gland	Cancer/Malignant	HITS-CLIP	POSITIVE	DIRECT	DOWN
254628	ENSG00000132383	RPA1	hsa-miR-224-5p	Homo sapiens	BT474	Mammary Gland	Cancer/Malignant	HITS-CLIP	POSITIVE	DIRECT	DOWN
254629	ENSG00000132383	RPA1	hsa-miR-22-5p	Homo sapiens	HUVEC	Umbilical Vein	Normal/Primary	HITS-CLIP	POSITIVE	DIRECT	DOWN
254630	ENSG00000132383	RPA1	hsa-miR-23a-3p	Homo sapiens	HUVEC	Umbilical Vein	Normal/Primary	HITS-CLIP	POSITIVE	DIRECT	DOWN
254631	ENSG00000132383	RPA1	hsa-miR-24-2-5p	Homo sapiens	HUVEC	Umbilical Vein	Normal/Primary	HITS-CLIP	POSITIVE	DIRECT	DOWN
254632	ENSG00000132383	RPA1	hsa-miR-25-3p	Homo sapiens	MCF7	Mammary Gland	Cancer/Malignant	HITS-CLIP	POSITIVE	DIRECT	DOWN
254633	ENSG00000132383	RPA1	hsa-miR-28-3p	Homo sapiens	293S	Kidney	Embryonic/Fetal	HITS-CLIP	POSITIVE	DIRECT	DOWN	no treatment (control)
254634	ENSG00000132383	RPA1	hsa-miR-331-5p	Homo sapiens	BC1	Pleura	Cancer/Malignant	PAR-CLIP	POSITIVE	DIRECT	DOWN
254635	ENSG00000132383	RPA1	hsa-miR-331-5p	Homo sapiens	BC3	Pleura	Cancer/Malignant	PAR-CLIP	POSITIVE	DIRECT	DOWN
254636	ENSG00000132383	RPA1	hsa-miR-33a-5p	Homo sapiens	BETA Cells	Pancreas	Normal/Primary	HITS-CLIP	POSITIVE	DIRECT	DOWN
254637	ENSG00000132383	RPA1	hsa-miR-375	Homo sapiens	MCF7	Mammary Gland	Cancer/Malignant	HITS-CLIP	POSITIVE	DIRECT	DOWN
254638	ENSG00000132383	RPA1	hsa-miR-455-3p	Homo sapiens	HS5	Bone Marrow	Normal/Primary	HITS-CLIP	POSITIVE	DIRECT	DOWN
254639	ENSG00000132383	RPA1	hsa-miR-493-3p	Homo sapiens	HS27A	Bone Marrow	Normal/Primary	HITS-CLIP	POSITIVE	DIRECT	DOWN
254640	ENSG00000132383	RPA1	hsa-miR-493-3p	Homo sapiens	HS5	Bone Marrow	Normal/Primary	HITS-CLIP	POSITIVE	DIRECT	DOWN
254641	ENSG00000132383	RPA1	hsa-miR-9-5p	Homo sapiens	HEK293	Kidney	Embryonic/Fetal	PAR-CLIP	POSITIVE	DIRECT	DOWN
254642	ENSG00000132383	RPA1	hsa-miR-1-3p	Homo sapiens	HELA	Cervix	Cancer/Malignant	RPF-Seq	POSITIVE	INDIRECT	DOWN	24hrs post-transfection, Overexpression
254643	ENSG00000132383	RPA1	hsa-miR-1-3p	Homo sapiens	U2OS	Bone	Cancer/Malignant	RPF-Seq	POSITIVE	INDIRECT	DOWN	24hrs post-transfection, poly(A)-selected cytoplasmic RNA, Overexpression
254644	ENSG00000132383	RPA1	hsa-miR-1-3p	Homo sapiens	U2OS	Bone	Cancer/Malignant	RPF-Seq	POSITIVE	INDIRECT	DOWN	24hrs post-transfection, tRNA and rRNA depleted, Overexpression
254645	ENSG00000132383	RPA1	hsa-miR-1-3p	Homo sapiens	U2OS	Bone	Cancer/Malignant	RPF-Seq	POSITIVE	INDIRECT	DOWN	24hrs post-transfection, poly(A)-selected total RNA, Overexpression
254646	ENSG00000132383	RPA1	hsa-miR-1-3p	Homo sapiens	U2OS	Bone	Cancer/Malignant	RNA-Seq	POSITIVE	INDIRECT	DOWN	24hrs post-transfection, poly(A)-selected total RNA, Overexpression
254648	ENSG00000132383	RPA1	hsa-miR-23b-3p	Homo sapiens	MDAMB231	Mammary Gland	Cancer/Malignant	RNA-Seq	POSITIVE	INDIRECT	DOWN	Overexpression
254649	ENSG00000132383	RPA1	hsa-miR-1-3p	Homo sapiens	LNCAP	Prostate	Cancer/Malignant	Microarrays	POSITIVE	INDIRECT	DOWN	24hrs post-transfection, Overexpression
254650	ENSG00000132383	RPA1	hsa-miR-103a-3p	Homo sapiens	H4	Brain	Cancer/Malignant	Microarrays	POSITIVE	INDIRECT	DOWN	48hrs post-transfection, Overexpression
254651	ENSG00000132383	RPA1	hsa-miR-107	Homo sapiens	H4	Brain	Cancer/Malignant	Microarrays	POSITIVE	INDIRECT	DOWN	48hrs post-transfection, Overexpression
254652	ENSG00000132383	RPA1	hsa-miR-129-2-3p	Homo sapiens	HTERT_RPE1	Eye	Normal/Primary	Microarrays	POSITIVE	INDIRECT	DOWN	72hrs post-transfection, Overexpression
254653	ENSG00000132383	RPA1	hsa-miR-16-5p	Homo sapiens	H4	Brain	Cancer/Malignant	Microarrays	POSITIVE	INDIRECT	DOWN	48hrs post-transfection, Overexpression
254655	ENSG00000132383	RPA1	hsa-miR-195-5p	Homo sapiens	H4	Brain	Cancer/Malignant	Microarrays	POSITIVE	INDIRECT	DOWN	48hrs post-transfection, Overexpression
254657	ENSG00000132383	RPA1	hsa-miR-29c-3p	Homo sapiens	MKN45	Gastric	Cancer/Malignant	Microarrays	POSITIVE	INDIRECT	DOWN	24hrs post-transfection, Overexpression
254658	ENSG00000132383	RPA1	hsa-miR-29c-3p	Homo sapiens	MKN74	Stomach	Cancer/Malignant	Microarrays	POSITIVE	INDIRECT	DOWN	24hrs post-transfection, Overexpression
254660	ENSG00000132383	RPA1	hsa-miR-7-5p	Homo sapiens	A549	Lung	Cancer/Malignant	Microarrays	POSITIVE	INDIRECT	DOWN	24hrs post-transfection, Overexpression
254661	ENSG00000132383	RPA1	hsa-miR-155-5p	Homo sapiens	ESC	Embryo	Embryonic/Fetal,Stem/Progenitor	Chimeric fragments	POSITIVE	DIRECT	DOWN
301629	ENSG00000139618	BRCA2	hsa-miR-122-5p	Homo sapiens			Cancer/Malignant	Microarrays	POSITIVE	INDIRECT	DOWN
301630	ENSG00000139618	BRCA2	hsa-miR-125b-2-3p	Homo sapiens	293S	Kidney	Embryonic/Fetal	HITS-CLIP	POSITIVE	DIRECT	DOWN	no treatment (control)
301631	ENSG00000139618	BRCA2	hsa-miR-125b-2-3p	Homo sapiens	293S	Kidney	Embryonic/Fetal	HITS-CLIP	POSITIVE	DIRECT	DOWN	treatment:emetine
301632	ENSG00000139618	BRCA2	hsa-miR-125b-2-3p	Homo sapiens	293S	Kidney	Embryonic/Fetal	HITS-CLIP	POSITIVE	DIRECT	DOWN	treatment:hippuristanol
301633	ENSG00000139618	BRCA2	hsa-miR-128-3p	Homo sapiens			Cancer/Malignant	Microarrays	POSITIVE	INDIRECT	DOWN
301634	ENSG00000139618	BRCA2	hsa-miR-148b-5p	Homo sapiens	293S	Kidney	Embryonic/Fetal	HITS-CLIP	POSITIVE	DIRECT	DOWN	treatment: emetine
301635	ENSG00000139618	BRCA2	hsa-miR-17-5p	Homo sapiens	MCF7	Mammary Gland	Cancer/Malignant	HITS-CLIP	POSITIVE	DIRECT	DOWN
301636	ENSG00000139618	BRCA2	hsa-miR-183-3p	Homo sapiens	293S	Kidney	Embryonic/Fetal	HITS-CLIP	POSITIVE	DIRECT	DOWN	no treatment (control)
301637	ENSG00000139618	BRCA2	hsa-miR-192-5p	Homo sapiens			Cancer/Malignant	Microarrays	POSITIVE	INDIRECT	DOWN
301638	ENSG00000139618	BRCA2	hsa-miR-27b-5p	Homo sapiens	293S	Kidney	Embryonic/Fetal	HITS-CLIP	POSITIVE	DIRECT	DOWN	treatment: emetine
301639	ENSG00000139618	BRCA2	hsa-miR-30a-5p	Homo sapiens	LCL35		Normal/Primary	PAR-CLIP	POSITIVE	DIRECT	DOWN
301640	ENSG00000139618	BRCA2	hsa-miR-30b-5p	Homo sapiens	LCL35		Normal/Primary	PAR-CLIP	POSITIVE	DIRECT	DOWN
301641	ENSG00000139618	BRCA2	hsa-miR-30c-5p	Homo sapiens	LCL35		Normal/Primary	PAR-CLIP	POSITIVE	DIRECT	DOWN
301642	ENSG00000139618	BRCA2	hsa-miR-30d-5p	Homo sapiens	LCL35		Normal/Primary	PAR-CLIP	POSITIVE	DIRECT	DOWN
301643	ENSG00000139618	BRCA2	hsa-miR-30e-5p	Homo sapiens	LCL35		Normal/Primary	PAR-CLIP	POSITIVE	DIRECT	DOWN
301644	ENSG00000139618	BRCA2	hsa-miR-3157-5p	Homo sapiens	293S	Kidney	Embryonic/Fetal	HITS-CLIP	POSITIVE	DIRECT	DOWN	no treatment (control)
301645	ENSG00000139618	BRCA2	hsa-miR-378a-5p	Homo sapiens	HELA	Cervix	Cancer/Malignant	HITS-CLIP	POSITIVE	DIRECT	DOWN	Hela cells were treated with control shRNA.
301646	ENSG00000139618	BRCA2	hsa-miR-424-5p	Homo sapiens	293S	Kidney	Embryonic/Fetal	HITS-CLIP	POSITIVE	DIRECT	DOWN	treatment:hippuristanol
301647	ENSG00000139618	BRCA2	hsa-miR-548l	Homo sapiens	293S	Kidney	Embryonic/Fetal	HITS-CLIP	POSITIVE	DIRECT	DOWN	no treatment (control)
301648	ENSG00000139618	BRCA2	hsa-miR-548l	Homo sapiens	293S	Kidney	Embryonic/Fetal	HITS-CLIP	POSITIVE	DIRECT	DOWN	treatment: emetine
301649	ENSG00000139618	BRCA2	hsa-miR-548l	Homo sapiens	293S	Kidney	Embryonic/Fetal	HITS-CLIP	POSITIVE	DIRECT	DOWN	treatment:hippuristanol
301650	ENSG00000139618	BRCA2	hsa-miR-1-3p	Homo sapiens	LNCAP	Prostate	Cancer/Malignant	Microarrays	POSITIVE	INDIRECT	DOWN	24hrs post-transfection, Overexpression
301651	ENSG00000139618	BRCA2	hsa-miR-103a-3p	Homo sapiens	H4	Brain	Cancer/Malignant	Microarrays	POSITIVE	INDIRECT	DOWN	48hrs post-transfection, Overexpression
301652	ENSG00000139618	BRCA2	hsa-miR-107	Homo sapiens	H4	Brain	Cancer/Malignant	Microarrays	POSITIVE	INDIRECT	DOWN	48hrs post-transfection, Overexpression
301653	ENSG00000139618	BRCA2	hsa-miR-124-3p	Homo sapiens	HEPG2	Liver	Cancer/Malignant	Microarrays	POSITIVE	INDIRECT	DOWN	32hrs post-transfection, Overexpression
301654	ENSG00000139618	BRCA2	hsa-miR-124-3p	Homo sapiens	HEPG2	Liver	Cancer/Malignant	Microarrays	POSITIVE	INDIRECT	DOWN	72hrs post-transfection, Overexpression
301655	ENSG00000139618	BRCA2	hsa-miR-147a	Homo sapiens	HCT116	Intestine	Cancer/Malignant	Microarrays	POSITIVE	INDIRECT	DOWN	3d post-transfection, Overexpression
301656	ENSG00000139618	BRCA2	hsa-miR-155-5p	Homo sapiens	HELA	Cervix	Cancer/Malignant	Microarrays	POSITIVE	INDIRECT	DOWN	32hrs post-transfection, Overexpression
301657	ENSG00000139618	BRCA2	hsa-miR-155-5p	Homo sapiens	HELA	Cervix	Cancer/Malignant	Microarrays	POSITIVE	INDIRECT	DOWN	8hrs post-transfection, Overexpression
301658	ENSG00000139618	BRCA2	hsa-miR-16-5p	Homo sapiens	HELA	Cervix	Cancer/Malignant	Microarrays	POSITIVE	INDIRECT	DOWN	32hrs post-transfection, Overexpression
301659	ENSG00000139618	BRCA2	hsa-miR-16-5p	Homo sapiens	HELA	Cervix	Cancer/Malignant	Microarrays	POSITIVE	INDIRECT	DOWN	8hrs post-transfection, Overexpression
301660	ENSG00000139618	BRCA2	hsa-miR-195-5p	Homo sapiens	H4	Brain	Cancer/Malignant	Microarrays	POSITIVE	INDIRECT	DOWN	48hrs post-transfection, Overexpression
301662	ENSG00000139618	BRCA2	hsa-miR-210-3p	Homo sapiens	HUVEC	Umbilical Vein	Normal/Primary	Microarrays	POSITIVE	INDIRECT	DOWN	24hrs post-transfection, Overexpression
301663	ENSG00000139618	BRCA2	hsa-miR-214-3p	Homo sapiens	H929	Bone Marrow	Cancer/Malignant	Microarrays	POSITIVE	INDIRECT	DOWN	Overexpression
301665	ENSG00000139618	BRCA2	hsa-miR-34a-5p	Homo sapiens	HAEC	Aortic Endothelium	Normal/Primary	Microarrays	POSITIVE	INDIRECT	DOWN	48hrs post-transfection, Overexpression
486605	ENSG00000174371	EXO1	hsa-let-7a-5p	Homo sapiens	HEK293	Kidney	Embryonic/Fetal	PAR-CLIP	POSITIVE	DIRECT	DOWN
486606	ENSG00000174371	EXO1	hsa-let-7b-5p	Homo sapiens	HEK293	Kidney	Embryonic/Fetal	PAR-CLIP	POSITIVE	DIRECT	DOWN
486607	ENSG00000174371	EXO1	hsa-let-7c-5p	Homo sapiens	HEK293	Kidney	Embryonic/Fetal	PAR-CLIP	POSITIVE	DIRECT	DOWN
486608	ENSG00000174371	EXO1	hsa-let-7d-5p	Homo sapiens	HEK293	Kidney	Embryonic/Fetal	PAR-CLIP	POSITIVE	DIRECT	DOWN
486609	ENSG00000174371	EXO1	hsa-let-7d-5p	Homo sapiens	TZMBL	Cervix	Cancer/Malignant	PAR-CLIP	POSITIVE	DIRECT	DOWN	shRNAs against HIV-1
486610	ENSG00000174371	EXO1	hsa-let-7e-5p	Homo sapiens	HEK293	Kidney	Embryonic/Fetal	PAR-CLIP	POSITIVE	DIRECT	DOWN
486611	ENSG00000174371	EXO1	hsa-miR-1260a	Homo sapiens	293S	Kidney	Embryonic/Fetal	HITS-CLIP	POSITIVE	DIRECT	DOWN	no treatment (control)
486612	ENSG00000174371	EXO1	hsa-miR-1260b	Homo sapiens	293S	Kidney	Embryonic/Fetal	HITS-CLIP	POSITIVE	DIRECT	DOWN	no treatment (control)
486613	ENSG00000174371	EXO1	hsa-miR-188-3p	Homo sapiens	293S	Kidney	Embryonic/Fetal	HITS-CLIP	POSITIVE	DIRECT	DOWN	no treatment (control)
486614	ENSG00000174371	EXO1	hsa-miR-18a-5p	Homo sapiens	293S	Kidney	Embryonic/Fetal	HITS-CLIP	POSITIVE	DIRECT	DOWN	no treatment (control)
486615	ENSG00000174371	EXO1	hsa-miR-18b-5p	Homo sapiens	293S	Kidney	Embryonic/Fetal	HITS-CLIP	POSITIVE	DIRECT	DOWN	no treatment (control)
486616	ENSG00000174371	EXO1	hsa-miR-192-5p	Homo sapiens	293S	Kidney	Embryonic/Fetal	HITS-CLIP	POSITIVE	DIRECT	DOWN	no treatment (control)
486617	ENSG00000174371	EXO1	hsa-miR-193b-3p	Homo sapiens			Cancer/Malignant	Microarrays	POSITIVE	INDIRECT	DOWN
486618	ENSG00000174371	EXO1	hsa-miR-3200-3p	Homo sapiens	293S	Kidney	Embryonic/Fetal	HITS-CLIP	POSITIVE	DIRECT	DOWN	treatment:emetine
486619	ENSG00000174371	EXO1	hsa-miR-340-5p	Homo sapiens	293S	Kidney	Embryonic/Fetal	HITS-CLIP	POSITIVE	DIRECT	DOWN	treatment: emetine
486620	ENSG00000174371	EXO1	hsa-miR-3653-3p	Homo sapiens	LCLBAC		Normal/Primary	PAR-CLIP	POSITIVE	DIRECT	DOWN
486621	ENSG00000174371	EXO1	hsa-miR-375	Homo sapiens			Cancer/Malignant	Microarrays	POSITIVE	INDIRECT	DOWN
486622	ENSG00000174371	EXO1	hsa-miR-378a-3p	Homo sapiens	HELA	Cervix	Cancer/Malignant	HITS-CLIP	POSITIVE	DIRECT	DOWN	Hela cells were treated with control shRNA.
486623	ENSG00000174371	EXO1	hsa-miR-422a	Homo sapiens	HELA	Cervix	Cancer/Malignant	HITS-CLIP	POSITIVE	DIRECT	DOWN	Hela cells were treated with control shRNA.
486624	ENSG00000174371	EXO1	hsa-miR-5100	Homo sapiens	LCL35		Normal/Primary	PAR-CLIP	POSITIVE	DIRECT	DOWN
486625	ENSG00000174371	EXO1	hsa-miR-522-5p	Homo sapiens	MDAMB468	Mammary Gland	Cancer/Malignant	IMPACT-Seq	POSITIVE	DIRECT	DOWN	Biotinylated miR-522 mimic transfection
486626	ENSG00000174371	EXO1	hsa-miR-532-5p	Homo sapiens	293S	Kidney	Embryonic/Fetal	HITS-CLIP	POSITIVE	DIRECT	DOWN	no treatment (control)
486627	ENSG00000174371	EXO1	hsa-miR-628-5p	Homo sapiens	HELA	Cervix	Cancer/Malignant	HITS-CLIP	POSITIVE	DIRECT	DOWN	Hela cells were treated with control shRNA.
486628	ENSG00000174371	EXO1	hsa-miR-1-3p	Homo sapiens	HELA	Cervix	Cancer/Malignant	RNA-Seq	POSITIVE	INDIRECT	DOWN	24hrs post-transfection, Overexpression
486629	ENSG00000174371	EXO1	hsa-miR-1-3p	Homo sapiens	U2OS	Bone	Cancer/Malignant	RNA-Seq	POSITIVE	INDIRECT	DOWN	24hrs post-transfection, poly(A)-selected cytoplasmic RNA, Overexpression
486630	ENSG00000174371	EXO1	hsa-miR-1-3p	Homo sapiens	U2OS	Bone	Cancer/Malignant	RNA-Seq	POSITIVE	INDIRECT	DOWN	24hrs post-transfection, poly(A)-selected total RNA, Overexpression
486631	ENSG00000174371	EXO1	hsa-miR-1343-3p	Homo sapiens	A549	Lung	Cancer/Malignant	RNA-Seq	POSITIVE	INDIRECT	DOWN	48hrs post-transfection, Overexpression
486632	ENSG00000174371	EXO1	hsa-miR-1-3p	Homo sapiens	LNCAP	Prostate	Cancer/Malignant	Microarrays	POSITIVE	INDIRECT	DOWN	24hrs post-transfection, Overexpression
486633	ENSG00000174371	EXO1	hsa-miR-103a-3p	Homo sapiens	H4	Brain	Cancer/Malignant	Microarrays	POSITIVE	INDIRECT	DOWN	48hrs post-transfection, Overexpression
486634	ENSG00000174371	EXO1	hsa-miR-106b-5p	Homo sapiens	LNCAP	Prostate	Cancer/Malignant	Microarrays	POSITIVE	INDIRECT	DOWN	24hrs post-transfection, Overexpression
486635	ENSG00000174371	EXO1	hsa-miR-107	Homo sapiens	H4	Brain	Cancer/Malignant	Microarrays	POSITIVE	INDIRECT	DOWN	48hrs post-transfection, Overexpression
486637	ENSG00000174371	EXO1	hsa-miR-124-3p	Homo sapiens	HEPG2	Liver	Cancer/Malignant	Microarrays	POSITIVE	INDIRECT	DOWN	72hrs post-transfection, Overexpression
486638	ENSG00000174371	EXO1	hsa-miR-129-2-3p	Homo sapiens	HTERT_RPE1	Eye	Normal/Primary	Microarrays	POSITIVE	INDIRECT	DOWN	72hrs post-transfection, Overexpression
486640	ENSG00000174371	EXO1	hsa-miR-138-5p	Homo sapiens	CALU3	Lung	Cancer/Malignant	Microarrays	POSITIVE	INDIRECT	DOWN	48hrs post-transfection, Overexpression
486641	ENSG00000174371	EXO1	hsa-miR-147a	Homo sapiens	HCT116	Intestine	Cancer/Malignant	Microarrays	POSITIVE	INDIRECT	DOWN	3d post-transfection, Overexpression
486643	ENSG00000174371	EXO1	hsa-miR-16-5p	Homo sapiens	H4	Brain	Cancer/Malignant	Microarrays	POSITIVE	INDIRECT	DOWN	48hrs post-transfection, Overexpression
486644	ENSG00000174371	EXO1	hsa-miR-195-5p	Homo sapiens	H4	Brain	Cancer/Malignant	Microarrays	POSITIVE	INDIRECT	DOWN	48hrs post-transfection, Overexpression
486645	ENSG00000174371	EXO1	hsa-miR-205-5p	Homo sapiens	LNCAP	Prostate	Cancer/Malignant	Microarrays	POSITIVE	INDIRECT	DOWN	24hrs post-transfection, Overexpression
486646	ENSG00000174371	EXO1	hsa-miR-20a-5p	Homo sapiens	MCF10A	Mammary Gland	Cancer/Malignant	Microarrays	POSITIVE	INDIRECT	DOWN	2hrs post EGF-stimulation, Silencing
486647	ENSG00000174371	EXO1	hsa-miR-210-3p	Homo sapiens	HUVEC	Umbilical Vein	Normal/Primary	Microarrays	POSITIVE	INDIRECT	DOWN	24hrs post-transfection, Overexpression
486648	ENSG00000174371	EXO1	hsa-miR-214-3p	Homo sapiens	H929	Bone Marrow	Cancer/Malignant	Microarrays	POSITIVE	INDIRECT	DOWN	Overexpression
486649	ENSG00000174371	EXO1	hsa-miR-26a-5p	Homo sapiens	CRL1432	Bone Marrow	Cancer/Malignant	Microarrays	POSITIVE	INDIRECT	DOWN	72hrs post-transfection, Overexpression
486650	ENSG00000174371	EXO1	hsa-miR-26a-5p	Homo sapiens	CRL1596	Bone Marrow	Cancer/Malignant	Microarrays	POSITIVE	INDIRECT	DOWN	72hrs post-transfection, Overexpression
486652	ENSG00000174371	EXO1	hsa-miR-34c-5p	Homo sapiens	HAEC	Aortic Endothelium	Normal/Primary	Microarrays	POSITIVE	INDIRECT	DOWN	48hrs post-transfection, Overexpression
486653	ENSG00000174371	EXO1	hsa-miR-449a	Homo sapiens	HAEC	Aortic Endothelium	Normal/Primary	Microarrays	POSITIVE	INDIRECT	DOWN	48hrs post-transfection, Overexpression
486654	ENSG00000174371	EXO1	hsa-miR-449b-5p	Homo sapiens	HAEC	Aortic Endothelium	Normal/Primary	Microarrays	POSITIVE	INDIRECT	DOWN	48hrs post-transfection, Overexpression
486655	ENSG00000174371	EXO1	hsa-miR-671-5p	Homo sapiens	MCF10A	Mammary Gland	Cancer/Malignant	Microarrays	POSITIVE	INDIRECT	DOWN	1hr post EGF-stimulation, Silencing
486656	ENSG00000174371	EXO1	hsa-miR-671-5p	Homo sapiens	MCF10A	Mammary Gland	Cancer/Malignant	Microarrays	POSITIVE	INDIRECT	DOWN	2hrs post EGF-stimulation, Silencing
121764	ENSG00000105486	LIG1	hsa-miR-1226-5p	Homo sapiens	293S	Kidney	Embryonic/Fetal	HITS-CLIP	POSITIVE	DIRECT	DOWN	no treatment (control)
121765	ENSG00000105486	LIG1	hsa-miR-125a-3p	Homo sapiens	293S	Kidney	Embryonic/Fetal	HITS-CLIP	POSITIVE	DIRECT	DOWN	no treatment (control)
121766	ENSG00000105486	LIG1	hsa-miR-1269b	Homo sapiens	293S	Kidney	Embryonic/Fetal	HITS-CLIP	POSITIVE	DIRECT	DOWN	no treatment (control)
121767	ENSG00000105486	LIG1	hsa-miR-1288-3p	Homo sapiens	293S	Kidney	Embryonic/Fetal	HITS-CLIP	POSITIVE	DIRECT	DOWN	no treatment (control)
121768	ENSG00000105486	LIG1	hsa-miR-1304-3p	Homo sapiens	293S	Kidney	Embryonic/Fetal	HITS-CLIP	POSITIVE	DIRECT	DOWN	treatment: arsenite
121769	ENSG00000105486	LIG1	hsa-miR-1307-3p	Homo sapiens	293S	Kidney	Embryonic/Fetal	HITS-CLIP	POSITIVE	DIRECT	DOWN	treatment: arsenite
121770	ENSG00000105486	LIG1	hsa-miR-1343-3p	Homo sapiens	293S	Kidney	Embryonic/Fetal	HITS-CLIP	POSITIVE	DIRECT	DOWN	treatment: arsenite
121771	ENSG00000105486	LIG1	hsa-miR-181a-3p	Homo sapiens	293S	Kidney	Embryonic/Fetal	HITS-CLIP	POSITIVE	DIRECT	DOWN	treatment: arsenite
121772	ENSG00000105486	LIG1	hsa-miR-185-3p	Homo sapiens	293S	Kidney	Embryonic/Fetal	HITS-CLIP	POSITIVE	DIRECT	DOWN	treatment:emetine
121773	ENSG00000105486	LIG1	hsa-miR-185-5p	Homo sapiens	293S	Kidney	Embryonic/Fetal	HITS-CLIP	POSITIVE	DIRECT	DOWN	treatment: arsenite
121774	ENSG00000105486	LIG1	hsa-miR-185-5p	Homo sapiens	293S	Kidney	Embryonic/Fetal	HITS-CLIP	POSITIVE	DIRECT	DOWN	treatment:hippuristanol
121775	ENSG00000105486	LIG1	hsa-miR-197-3p	Homo sapiens	293S	Kidney	Embryonic/Fetal	HITS-CLIP	POSITIVE	DIRECT	DOWN	treatment: arsenite
121776	ENSG00000105486	LIG1	hsa-miR-22-3p	Homo sapiens	293S	Kidney	Embryonic/Fetal	HITS-CLIP	POSITIVE	DIRECT	DOWN	no treatment (control)
121777	ENSG00000105486	LIG1	hsa-miR-26b-5p	Homo sapiens			Cancer/Malignant	Microarrays	POSITIVE	INDIRECT	DOWN
121778	ENSG00000105486	LIG1	hsa-miR-30b-3p	Homo sapiens	293S	Kidney	Embryonic/Fetal	HITS-CLIP	POSITIVE	DIRECT	DOWN	treatment:emetine
121779	ENSG00000105486	LIG1	hsa-miR-30c-1-3p	Homo sapiens	293S	Kidney	Embryonic/Fetal	HITS-CLIP	POSITIVE	DIRECT	DOWN	treatment: arsenite
121780	ENSG00000105486	LIG1	hsa-miR-30c-1-3p	Homo sapiens	293S	Kidney	Embryonic/Fetal	HITS-CLIP	POSITIVE	DIRECT	DOWN	treatment:emetine
121781	ENSG00000105486	LIG1	hsa-miR-30c-2-3p	Homo sapiens	293S	Kidney	Embryonic/Fetal	HITS-CLIP	POSITIVE	DIRECT	DOWN	treatment:emetine
121782	ENSG00000105486	LIG1	hsa-miR-3127-5p	Homo sapiens	293S	Kidney	Embryonic/Fetal	HITS-CLIP	POSITIVE	DIRECT	DOWN	no treatment (control)
121783	ENSG00000105486	LIG1	hsa-miR-3157-3p	Homo sapiens	293S	Kidney	Embryonic/Fetal	HITS-CLIP	POSITIVE	DIRECT	DOWN	treatment:emetine
121784	ENSG00000105486	LIG1	hsa-miR-338-3p	Homo sapiens	293S	Kidney	Embryonic/Fetal	HITS-CLIP	POSITIVE	DIRECT	DOWN	no treatment (control)
121785	ENSG00000105486	LIG1	hsa-miR-338-3p	Homo sapiens	293S	Kidney	Embryonic/Fetal	HITS-CLIP	POSITIVE	DIRECT	DOWN	treatment: arsenite
121786	ENSG00000105486	LIG1	hsa-miR-339-3p	Homo sapiens	293S	Kidney	Embryonic/Fetal	HITS-CLIP	POSITIVE	DIRECT	DOWN	treatment: arsenite
121787	ENSG00000105486	LIG1	hsa-miR-34a-5p	Homo sapiens	HCT116	Intestine	Cancer/Malignant	Microarrays	POSITIVE	INDIRECT	DOWN
121788	ENSG00000105486	LIG1	hsa-miR-431-3p	Homo sapiens	HS5	Bone Marrow	Normal/Primary	HITS-CLIP	POSITIVE	DIRECT	DOWN
121789	ENSG00000105486	LIG1	hsa-miR-4685-3p	Homo sapiens	293S	Kidney	Embryonic/Fetal	HITS-CLIP	POSITIVE	DIRECT	DOWN	no treatment (control)
121790	ENSG00000105486	LIG1	hsa-miR-522-5p	Homo sapiens	MDAMB468	Mammary Gland	Cancer/Malignant	IMPACT-Seq	POSITIVE	DIRECT	DOWN	Biotinylated miR-522 mimic transfection
121791	ENSG00000105486	LIG1	hsa-miR-5581-3p	Homo sapiens	293S	Kidney	Embryonic/Fetal	HITS-CLIP	POSITIVE	DIRECT	DOWN	treatment: arsenite
121792	ENSG00000105486	LIG1	hsa-miR-615-3p	Homo sapiens	FLPIN_TREX_293	Kidney	Normal/Primary	CLASH	POSITIVE	DIRECT	DOWN
121793	ENSG00000105486	LIG1	hsa-miR-660-3p	Homo sapiens	293S	Kidney	Embryonic/Fetal	HITS-CLIP	POSITIVE	DIRECT	DOWN	treatment: arsenite
121794	ENSG00000105486	LIG1	hsa-miR-766-3p	Homo sapiens	293S	Kidney	Embryonic/Fetal	HITS-CLIP	POSITIVE	DIRECT	DOWN	no treatment (control)
121795	ENSG00000105486	LIG1	hsa-miR-93-3p	Homo sapiens	293S	Kidney	Embryonic/Fetal	HITS-CLIP	POSITIVE	DIRECT	DOWN	treatment: arsenite
121796	ENSG00000105486	LIG1	hsa-miR-1-3p	Homo sapiens	HELA	Cervix	Cancer/Malignant	RPF-Seq	POSITIVE	INDIRECT	DOWN	24hrs post-transfection, Overexpression
121797	ENSG00000105486	LIG1	hsa-miR-1-3p	Homo sapiens	HELA	Cervix	Cancer/Malignant	RNA-Seq	POSITIVE	INDIRECT	DOWN	24hrs post-transfection, Overexpression
121798	ENSG00000105486	LIG1	hsa-miR-1-3p	Homo sapiens	U2OS	Bone	Cancer/Malignant	RNA-Seq	POSITIVE	INDIRECT	DOWN	24hrs post-transfection, poly(A)-selected cytoplasmic RNA, Overexpression
121799	ENSG00000105486	LIG1	hsa-miR-1-3p	Homo sapiens	U2OS	Bone	Cancer/Malignant	RNA-Seq	POSITIVE	INDIRECT	DOWN	24hrs post-transfection, poly(A)-selected total RNA, Overexpression
121800	ENSG00000105486	LIG1	hsa-miR-494-3p	Homo sapiens	HELA	Cervix	Cancer/Malignant	RIP-Seq	POSITIVE	INDIRECT	DOWN	24hrs post-transfection, Overexpression
121802	ENSG00000105486	LIG1	hsa-miR-1-3p	Homo sapiens	LNCAP	Prostate	Cancer/Malignant	Microarrays	POSITIVE	INDIRECT	DOWN	24hrs post-transfection, Overexpression
121803	ENSG00000105486	LIG1	hsa-miR-103a-3p	Homo sapiens	H4	Brain	Cancer/Malignant	Microarrays	POSITIVE	INDIRECT	DOWN	48hrs post-transfection, Overexpression
121804	ENSG00000105486	LIG1	hsa-miR-107	Homo sapiens	H4	Brain	Cancer/Malignant	Microarrays	POSITIVE	INDIRECT	DOWN	48hrs post-transfection, Overexpression
121806	ENSG00000105486	LIG1	hsa-miR-124-3p	Homo sapiens	HEPG2	Liver	Cancer/Malignant	Microarrays	POSITIVE	INDIRECT	DOWN	72hrs post-transfection, Overexpression
121807	ENSG00000105486	LIG1	hsa-miR-147a	Homo sapiens	HCT116	Intestine	Cancer/Malignant	Microarrays	POSITIVE	INDIRECT	DOWN	3d post-transfection, Overexpression
121809	ENSG00000105486	LIG1	hsa-miR-195-5p	Homo sapiens	H4	Brain	Cancer/Malignant	Microarrays	POSITIVE	INDIRECT	DOWN	48hrs post-transfection, Overexpression
121810	ENSG00000105486	LIG1	hsa-miR-205-5p	Homo sapiens	LNCAP	Prostate	Cancer/Malignant	Microarrays	POSITIVE	INDIRECT	DOWN	24hrs post-transfection, Overexpression
15251	ENSG00000020922	MRE11A	hsa-miR-1304-3p	Homo sapiens	293S	Kidney	Embryonic/Fetal	HITS-CLIP	POSITIVE	DIRECT	DOWN	no treatment (control)
15252	ENSG00000020922	MRE11A	hsa-miR-153-3p	Homo sapiens	293S	Kidney	Embryonic/Fetal	HITS-CLIP	POSITIVE	DIRECT	DOWN	treatment:emetine
15253	ENSG00000020922	MRE11A	hsa-miR-17-5p	Homo sapiens	293S	Kidney	Embryonic/Fetal	HITS-CLIP	POSITIVE	DIRECT	DOWN	treatment: emetine
15254	ENSG00000020922	MRE11A	hsa-miR-181b-3p	Homo sapiens	293S	Kidney	Embryonic/Fetal	HITS-CLIP	POSITIVE	DIRECT	DOWN	no treatment (control)
15255	ENSG00000020922	MRE11A	hsa-miR-18a-3p	Homo sapiens	293S	Kidney	Embryonic/Fetal	HITS-CLIP	POSITIVE	DIRECT	DOWN	no treatment (control)
15256	ENSG00000020922	MRE11A	hsa-miR-1913	Homo sapiens	293S	Kidney	Embryonic/Fetal	HITS-CLIP	POSITIVE	DIRECT	DOWN	no treatment (control)
15257	ENSG00000020922	MRE11A	hsa-miR-1-3p	Homo sapiens			Cancer/Malignant	pSILAC	POSITIVE	INDIRECT	DOWN
15258	ENSG00000020922	MRE11A	hsa-miR-20b-5p	Homo sapiens	293S	Kidney	Embryonic/Fetal	HITS-CLIP	POSITIVE	DIRECT	DOWN	treatment: emetine
15259	ENSG00000020922	MRE11A	hsa-miR-21-5p	Homo sapiens	U266	Peripheral Blood	Cancer/Malignant	SILAC	POSITIVE	INDIRECT	DOWN
15260	ENSG00000020922	MRE11A	hsa-miR-30a-5p	Homo sapiens			Cancer/Malignant	pSILAC	POSITIVE	INDIRECT	DOWN
15261	ENSG00000020922	MRE11A	hsa-miR-34a-5p	Homo sapiens			Cancer/Malignant	pSILAC	POSITIVE	INDIRECT	DOWN
15262	ENSG00000020922	MRE11A	hsa-miR-375	Homo sapiens			Cancer/Malignant	Microarrays	POSITIVE	INDIRECT	DOWN
15263	ENSG00000020922	MRE11A	hsa-miR-486-5p	Homo sapiens	293S	Kidney	Embryonic/Fetal	HITS-CLIP	POSITIVE	DIRECT	DOWN	no treatment (control)
15264	ENSG00000020922	MRE11A	hsa-miR-493-3p	Homo sapiens	BETA Cells	Pancreas	Normal/Primary	HITS-CLIP	POSITIVE	DIRECT	DOWN
15265	ENSG00000020922	MRE11A	hsa-miR-520a-3p	Homo sapiens	293S	Kidney	Embryonic/Fetal	HITS-CLIP	POSITIVE	DIRECT	DOWN	treatment: emetine
15266	ENSG00000020922	MRE11A	hsa-miR-542-3p	Homo sapiens	293S	Kidney	Embryonic/Fetal	HITS-CLIP	POSITIVE	DIRECT	DOWN	treatment:emetine
15267	ENSG00000020922	MRE11A	hsa-miR-579-3p	Homo sapiens	293S	Kidney	Embryonic/Fetal	HITS-CLIP	POSITIVE	DIRECT	DOWN	treatment:emetine
15268	ENSG00000020922	MRE11A	hsa-miR-93-5p	Homo sapiens	293S	Kidney	Embryonic/Fetal	HITS-CLIP	POSITIVE	DIRECT	DOWN	treatment: emetine
15269	ENSG00000020922	MRE11A	hsa-miR-9-5p	Homo sapiens	HEK293	Kidney	Embryonic/Fetal	PAR-CLIP	POSITIVE	DIRECT	DOWN
15270	ENSG00000020922	MRE11A	hsa-miR-153-3p	Homo sapiens		Brain	Cancer/Malignant	HITS-CLIP	POSITIVE	DIRECT	DOWN
15271	ENSG00000020922	MRE11A	hsa-miR-495-3p	Homo sapiens		Brain	Cancer/Malignant	HITS-CLIP	POSITIVE	DIRECT	DOWN
